# Supplementary material for: lncRNA pair as candidate diagnostic signature for colorectal cancer based on the within-sample relative expression levels
Source: Front Oncol. 2022 Aug 17;12:912882. doi: 10.3389/fonc.2022.912882 (PMC9428707; doi:10.3389/fonc.2022.912882)
Supplement: Supplementary file 1 [file Table_1.xlsx]

## Sheet: Sheet1
Table S1 The primer pairs used for qPCR.
GENE	Sequence(5’-3’)
LOC100130691-F	TGCCTCAGTTATCAACACACACC
LOC100130691-R	TGACCTTTCCACTTAAGCCATC
ZNF232-AS1-F	GCCCTTATGAGAAAACTCAAGACTC
ZNF232-AS1-R	AGCACCAAAGAAACCATACAGAATC
POLR2J4- F	ATTGCTGGTTATCACAGGGAAA
POLR2J4-R	TGGGTGTTCTGTGTGTGTTGC
LOC441204-F	AGTTCATTATGTTGGACAGGGC
LOC441204-R	GGGAATGCAAATAGCTCGC
TOB1-AS1-F	GGTCAGGTGACTGATTTCATGTT
TOB1-AS1-R	TCAATTCCACTCCTGTTTGCA
COPB2-DT-F	CCCGACCAGAAGATAGAGATTG
COPB2-DT-R	ATCCTTCCCTCATCCGCAG
LINC01547-F	ACCGAGATGTCCCAGTGAGC
LINC01547 -R	GTTGATCTTTGATCTTCCTCTGATG
ZNF22-AS1-F	TTTGAGACCCTGGTACTTTTCAC
ZNF22-AS1-R	AGCCTTGGTTCCTTTCCTGTA
ZNF503-AS2-F	TGTCTGCGTGATGGATGGG
ZNF503-AS2-R	GGCTGGTGAAATATAGGCAACA
β-actin-F	CAACCGCGAGAAGATGACC
β-actin-R	ATCACGATGCCAGTGGTACG
