# Supplementary material for: lncRNA pair as candidate diagnostic signature for colorectal cancer based on the within-sample relative expression levels
Source: Front Oncol. 2022 Aug 17;12:912882. doi: 10.3389/fonc.2022.912882 (PMC9428707; doi:10.3389/fonc.2022.912882)
Supplement: Supplementary file 3 [file Table_3.xlsx]

## Sheet: Sheet3
Table S3. qRT-PCR result of 9 lncRNA. Each lncRNA was established two holes.
	repeat	Tumor1	Cancer-adjacent1	Tumor2	Cancer-adjacent2	Tumor3	Cancer-adjacent3	Tumor4	Cancer-adjacent4	Tumor5	Cancer-adjacent5	Tumor6	Cancer-adjacent6	Tumor7	Cancer-adjacent7	Tumor8	Cancer-adjacent8	Tumor9	Cancer-adjacent9	Tumor10	Cancer-adjacent10	Tumor11	Cancer-adjacent11	Tumor12	Cancer-adjacent12	Tumor13	Cancer-adjacent13	Tumor14	Cancer-adjacent14	Tumor15	Cancer-adjacent15	Tumor16	Cancer-adjacent16	Tumor17	Cancer-adjacent17	Tumor18	Cancer-adjacent18	Tumor19	Cancer-adjacent19	Tumor20	Cancer-adjacent20	Tumor21	Cancer-adjacent21	Tumor22	Cancer-adjacent22	Tumor23	Cancer-adjacent23	Tumor24	Cancer-adjacent24
ACTIN	1	25.4261	23.4182	23.4988	22.1294	23.3785	23.0614	22.9871	21.9681	23.3198	23.9297	25.3256	25.8979	23.2236	21.3457	24.6566	22.0098	20.3605	25.3754	21.2954	23.791	23.7314	22.9279	24.5848	23.9023	27.2112	21.8115	24.6148	21.8701	20.9413	25.5442	22.443	25.687	23.367	24.8608	25.3628	22.1251	23.8827	25.9905	22.4323	22.6944	22.7861	22.1738	20.6757	25.8474	22.1078	22.8472	19.7672	25.2118
	2	25.6345	23.4899	23.3953	22.2509	23.418	22.9086	22.9472	21.9766	23.1781	24.4184	25.4819	22.6846	23.5545	21.4157	24.3831	22.0488	20.3876	25.478	21.4748	23.737	23.1835	22.9935	24.5436	23.7553	26.8867	21.8015	24.8326	21.8447	20.873	25.7285	22.5282	25.5766	22.9503	24.8223	25.6389	22.0816	24.0631	25.9091	22.5947	22.6926	23.173	22.2831	20.6155	25.8605	22.4242	22.9282	19.7956	25.327
LOC100130691	1	30.2153	25.3057	27.1026	25.5833	25.9131	25.0545	26.9827	26.1087	25.7434	25.8846	27.9865	25.4875	25.5816	23.1858	24.9593	23.8788	23.7051	28.0109	26.3839	26.7723	27.1039	24.486	27.2525	27.2	27.9939	25.8228	27.5646	25.8017	25.9266	26.8783	25.2114	28.9548	25.9118	27.5635	29.0217	26.5358	27.709	28.4868	26.3054	26.0789	25.9005	24.8151	24.8831	28.2076	25.7696	23.9673	23.655	27.0732
	2	30.248	25.2487	27.1161	25.5526	26.1948	24.9231	25.4458	26.0986	25.7834	25.9019	27.8321	25.4768	25.4063	23.0329	25.1754	23.981	24.0852	28.0828	26.9028	26.9109	27.148	24.535	27.0824	27.4818	28.0951	25.9948	27.7782	26.1792	25.8014	26.8122	25.3616	29.2039	25.9418	27.5327	28.924	26.442	27.848	28.5448	26.2281	26.2957	25.6834	24.8247	24.8722	28.3139	26.3996	23.9915	23.602	26.9186
ZNF232-AS1	1	27.6935	26.5245	25.8723	25.365	24.7211	24.8692	26.2255	24.6513	30.6212	26.8751	31.7315	24.923	24.7877	25.9802	31.5486	26.6397	21.4714	32.0675	21.6931	25.2937	31.8048	24.3979	30.4873	23.5061	30.6162	23.7136	30.3149	23.1968	23.4879	30.5145	26.3136	28.3871	24.1839	25.4042	29.4447	23.6668	23.7022	34.7298	24.784	23.5956	28.6476	23.9076	22.7499	31.3856	23.02	34.9687	20.9066	25.2585
	2	27.6615	26.5188	25.9441	25.2937	24.7255	24.8201	26.7246	24.6644	31.7871	26.8965	28.666	25.2676	24.7406	25.991	31.3129	26.6983	21.6601	32.3388	21.783	25.3044	32.5113	24.3223	30.3654	23.5273	29.9894	23.7124	31.9809	23.097	23.3248	30.5188	26.3942	28.4917	24.2099	25.4802	29.3526	23.6547	23.8053	36.3982	24.6906	23.6074	28.6729	23.9784	22.8923	31.673	23.6875	35.3944	21.0421	25.5074
POLR2J4	1	28.96	26.1638	27.108	25.5834	26.9474	26.1457	25.2857	26.6333	25.8593	26.521	27.0752	25.4989	25.7642	23.557	26.4078	24.2514	24.9705	28.2984	25.5526	25.9868	26.5631	24.5567	26.6363	26.5288	27.7105	24.999	26.8645	25.4821	25.7034	27.1323	24.9413	27.6074	26.0864	27.5508	29.4696	26.2056	26.8118	27.8645	26.6794	25.8715	26.6128	25.8428	25.8801	27.8256	24.9983	25.9606	25.5592	29.7569
	2	28.9919	26.099	27.1595	25.7335	26.8708	25.9584	25.4381	26.477	25.9126	26.7815	25.7451	25.5518	25.9639	23.6909	26.4032	23.9017	25.0712	28.1819	25.7184	25.9805	26.3903	24.6373	26.6161	26.5413	27.9038	24.833	26.8723	25.5303	25.6732	27.3131	24.8569	28.1679	25.9719	27.3072	29.4612	26.3688	26.8724	27.9794	26.5986	26.0644	26.7942	25.6278	25.9852	28.4008	26.1695	25.8168	25.51	29.3625
LOC441204	1	29.2571	30.5728	27.7764	32.0805	31.4183	32.4089	29.8551	32.3464	30.1859	32.5411	32.6508	31.1764	31.5738	33.8001	30.1522	28.1816	25.266	34.8967	35.8454	30.4312	29.2967	32.5428	31.5767	32.2321	29.5295	31.8864	27.3591	31.6176	27.3082	29.7383	27.314	30.4244	35.1994	32.4724	31.0558	33.2728	34.0196	33.6429	34.0684	33.2364	30.887	33.208	32.3923	34.3699	35.3048	33.5823	30.0653	29.3433
	2	29.2571	31.6579	27.7764	32.0805	30.9542	31.76	30.5893	32.466	30.9781	32.0965	31.3928	28.1077	31.38	33.3692	29.9033	25.7946	28.4203	33.5019	37.6846	30.6437	29.7505	31.609	31.1825	31.6445	27.8574	31.5308	28.8813	29.8769	27.8518	28.4884	27.7195	31.7555	34.566	31.8433	31.8502	33.3046	34.3609	33.6153	32.5944	32.2165	31.7701	33.9726	31.6241	36.0117	31.3727	33.6251	30.2926	31.3211
TOB1-AS1	1	27.2578	30.6865	25.7652	24.8187	25.6785	25.7977	22.9495	24.7069	25.5698	25.9345	28.4043	23.4408	22.774	23.604	26.2353	23.9856	22.4684	28.7494	20.8162	24.2805	26.0662	23.4115	25.266	23.142	28.5205	23.4855	27.3829	23.8409	22.6698	26.9453	24.4004	26.9877	21.957	24.1062	27.2715	23.9253	22.0759	27.5865	22.3183	22.7515	24.5366	23.177	22.1306	27.7574	21.1954	24.3272	22.7851	26.6932
	2	24.9336	29.9921	25.5574	24.7422	27.4246	25.6157	22.3897	24.7155	25.4973	25.9344	28.474	23.3173	22.9426	23.4125	26.1044	23.7138	22.4669	28.7584	20.8697	24.2908	26.0586	23.3867	25.2742	23.006	28.484	23.5611	27.3657	24.0155	22.614	26.8429	24.314	26.6259	21.9432	24.0926	27.2384	23.9135	22.0361	27.3995	22.2065	22.7469	24.4185	23.1802	21.977	27.6092	21.556	24.5764	22.8058	26.6936
COPB2-DT	1	36.8309	37.5969	33.4979	36.9795	35.9296	37.865	33.7297	30.9187	29.6137	31.4783	34.716	35.218	31.608	34.8881	32.4407	33.4507	25.9368	36.433	28.4289	34.7653	34.9371	33.1185	33.6142	30.1982	33.4328	30.5947	31.5403	29.5068	29.6201	33.6897	33.204	32.2627	31.8589	31.5591	35.7257	30.168	31.7305	33.8449	30.9729	31.5359	34.325	32.6238	27.8188	35.2072	31.302	34.9683	25.4135	32.3666
	2	36.8309	36.4773	33.8009	37.2594	37.7531	35.0393	33.7297	30.3922	29.6137	32.2193	34.5796	36.2167	30.176	34.4326	30.9691	32.5678	26.173	33.5832	28.9834	34.1439	33.8116	32.507	34.2116	30.7929	33.8164	29.9886	32.5981	29.2064	28.627	34.0826	34.6337	34.7969	30.1568	34.6818	35.2532	30.215	31.7305	33.7888	30.7659	31.3273	33.8195	32.5401	27.8635	36.9642	30.4504	34.9683	25.3099	31.2782
LINCO1547	1	28.3017	26.6018	26.406	25.6857	26.4946	26.6419	25.9898	26.9352	25.8628	26.6074	27.7556	24.2655	26.7652	25.1395	27.7156	25.3868	24.8885	29.2585	25.5184	26.9996	27.4299	26.9422	27.9896	28.7596	28.8359	25.6502	27.5762	26.4608	26.9314	28.6329	25.4531	28.5503	26.6036	29.438	27.7325	26.5884	26.8424	29.1971	27.685	26.7062	27.0075	25.9379	25.5929	28.9978	25.9249	26.8502	25.6957	30.7786
	2	28.1128	26.8399	26.5396	25.7447	26.3141	26.7848	25.9316	26.4761	25.8619	26.6349	27.6846	24.7765	27.1031	25.2298	27.7208	25.3834	24.9116	29.532	25.6738	26.9807	27.0332	26.873	27.6292	28.6277	28.9892	26.0377	27.6966	26.3485	26.903	28.5547	25.4097	28.2381	26.7188	29.4776	27.7349	26.4038	26.8428	29.1313	27.5715	26.6539	27.24	25.7252	26.2942	28.9301	26.5551	26.906	25.7201	30.9588
ZNF22-AS1	1	28.8369	25.468	26.9168	25.4932	26.1753	24.9893	25.9393	26.7968	26.2752	26.458	28.1194	25.4931	25.9521	23.9359	26.9712	24.8112	24.5945	28.1977	25.6376	26.8315	26.6916	24.9103	27.7198	27.4229	28.1511	25.9273	28.8821	26.6118	27.2442	27.5799	25.8301	28.3387	25.8987	27.4111	28.6817	25.7568	26.6182	27.6111	26.4659	25.9523	25.7025	24.8319	25.6429	27.515	26.3328	24.7164	24.8401	28.6133
	2	28.8151	25.4564	26.9346	25.7651	25.9143	24.6843	26.1165	26.9839	26.3502	26.5063	28.1973	25.3793	25.9906	23.953	26.6599	24.673	24.6748	28.5447	25.602	26.8362	26.6533	24.9437	27.6553	27.4578	27.922	25.8803	28.7474	26.6139	27.5026	27.5488	25.9584	28.4664	25.807	27.3896	28.7006	25.8108	26.7179	27.7197	26.6073	25.9934	25.9532	24.7834	25.664	27.4576	26.1807	24.7316	24.8027	28.7596
ZNF503-AS2	1	27.471	27.471	27.4957	26.198	27.2605	26.8646	26.1687	27.2946	26.0984	28.1014	28.5101	26.1984	26.6991	24.2456	28.0897	25.3536	25.3818	29.8385	25.3984	27.7223	27.4376	26.5203	27.7531	27.9114	29.6213	26.1072	28.4019	26.5312	25.6853	28.9359	26.2163	28.8401	26.5585	28.1947	30.9347	26.6286	26.3262	28.3721	25.3482	25.6421	26.2843	26.3264	25.6969	28.8944	24.4812	26.5786	25.4097	29.7947
	2	27.4105	27.4105	27.4532	26.1733	27.3412	26.9052	26.2179	27.3587	26.7672	27.9119	27.6798	25.9987	26.775	24.4813	27.847	25.2998	25.3896	30.0689	25.5705	27.7809	27.1698	26.6063	27.733	27.8686	29.5859	26.3602	28.3623	26.5439	25.8066	28.9322	26.233	28.6497	26.6371	28.241	30.6157	26.4715	27.1546	28.4023	25.2252	25.8048	26.3847	26.4846	25.595	28.9753	25.1917	26.6158	25.4972	29.9297
[truncated: 17 more columns]
