# Supplementary material for: lncRNA pair as candidate diagnostic signature for colorectal cancer based on the within-sample relative expression levels
Source: Front Oncol. 2022 Aug 17;12:912882. doi: 10.3389/fonc.2022.912882 (PMC9428707; doi:10.3389/fonc.2022.912882)
Supplement: Supplementary file 4 [file Table_4.xlsx]

## Sheet: Table S3 lncRNA_targets-待改2
Table S4. The lncRNA-mRNA interactions.
lncRNA_ENTREZID	lncRNA_SYMBOL	lncRNA_ENSEMBL	Target_gene_ENTREZID	Target_gene_SYMBOL	Target_gene_ENSEMBL
441204	LINC02981	ENSG00000214870	79797	ZNF408	ENSG00000175213
441204	LINC02981	ENSG00000214870	84446	BRSK1	ENSG00000160469
441204	LINC02981	ENSG00000214870	26123	TCTN3	ENSG00000119977
441204	LINC02981	ENSG00000214870	353323	KRTAP12-2	ENSG00000221864
441204	LINC02981	ENSG00000214870	78996	CYREN	ENSG00000122783
441204	LINC02981	ENSG00000214870	253430	IPMK	ENSG00000151151
441204	LINC02981	ENSG00000214870	22976	PAXIP1	ENSG00000157212
441204	LINC02981	ENSG00000214870	25980	AAR2	ENSG00000131043
441204	LINC02981	ENSG00000214870	3236	HOXD10	ENSG00000128710
441204	LINC02981	ENSG00000214870	11216	AKAP10	ENSG00000108599
441204	LINC02981	ENSG00000214870	259217	HSPA12A	ENSG00000165868
441204	LINC02981	ENSG00000214870	3632	INPP5A	ENSG00000068383
441204	LINC02981	ENSG00000214870	221458	KIF6	ENSG00000164627
441204	LINC02981	ENSG00000214870	26030	PLEKHG3	ENSG00000126822
441204	LINC02981	ENSG00000214870	9787	DLGAP5	ENSG00000126787
441204	LINC02981	ENSG00000214870	2121	EVC	ENSG00000072840
441204	LINC02981	ENSG00000214870	6664	SOX11	ENSG00000176887
441204	LINC02981	ENSG00000214870	9088	PKMYT1	ENSG00000127564
441204	LINC02981	ENSG00000214870	55626	AMBRA1	ENSG00000110497
441204	LINC02981	ENSG00000214870	29796	UQCR10	ENSG00000184076
441204	LINC02981	ENSG00000214870	55201	MAP1S	ENSG00000130479
100131213	ZNF503-AS2	ENSG00000237149	19	ABCA1	ENSG00000165029
100507291	COPB2-DT	ENSG00000248932	8091	HMGA2	ENSG00000149948
100131213	ZNF503-AS2	ENSG00000237149	162979	ZNF296	ENSG00000170684
101928000	ZNF232-AS1	ENSG00000234327	2266	FGG	ENSG00000171557
441204	LINC02981	ENSG00000214870	56957	OTUD7B	ENSG00000264522
441204	LINC02981	ENSG00000214870	23510	KCTD2	ENSG00000180901
100131213	ZNF503-AS2	ENSG00000237149	80790	CMIP	ENSG00000153815
100131213	ZNF503-AS2	ENSG00000237149	8647	ABCB11	ENSG00000073734
100131213	ZNF503-AS2	ENSG00000237149	5744	PTHLH	ENSG00000087494
84536	LINC01547	ENSG00000183250	898	CCNE1	ENSG00000105173
100131213	ZNF503-AS2	ENSG00000237149	6500	SKP1	ENSG00000113558
100131213	ZNF503-AS2	ENSG00000237149	84450	ZNF512	ENSG00000243943
100131213	ZNF503-AS2	ENSG00000237149	9587	MAD2L1BP	ENSG00000124688
101928000	ZNF232-AS1	ENSG00000234327	1789	DNMT3B	ENSG00000088305
441204	LINC02981	ENSG00000214870	6117	RPA1	ENSG00000132383
441204	LINC02981	ENSG00000214870	9987	HNRNPDL	ENSG00000152795
441204	LINC02981	ENSG00000214870	7392	USF2	ENSG00000105698
441204	LINC02981	ENSG00000214870	6746	SSR2	ENSG00000163479
441204	LINC02981	ENSG00000214870	23385	NCSTN	ENSG00000162736
100131213	ZNF503-AS2	ENSG00000237149	10490	VTI1B	ENSG00000100568
100131213	ZNF503-AS2	ENSG00000237149	2967	GTF2H3	ENSG00000111358
100131213	ZNF503-AS2	ENSG00000237149	64895	PAPOLG	ENSG00000115421
100131213	ZNF503-AS2	ENSG00000237149	84236	RHBDD1	ENSG00000144468
100131213	ZNF503-AS2	ENSG00000237149	7703	PCGF2	ENSG00000277258
84536	LINC01547	ENSG00000183250	4602	MYB	ENSG00000118513
100507291	COPB2-DT	ENSG00000248932	4352	MPL	ENSG00000117400
101928000	ZNF232-AS1	ENSG00000234327	1788	DNMT3A	ENSG00000119772
101928000	ZNF232-AS1	ENSG00000234327	23368	PPP1R13B	ENSG00000088808
100131213	ZNF503-AS2	ENSG00000237149	29916	SNX11	ENSG00000002919
100131213	ZNF503-AS2	ENSG00000237149	9792	SERTAD2	ENSG00000179833
100131213	ZNF503-AS2	ENSG00000237149	121260	SLC15A4	ENSG00000139370
100131213	ZNF503-AS2	ENSG00000237149	26000	TBC1D10B	ENSG00000169221
100131213	ZNF503-AS2	ENSG00000237149	150572	SMYD1	ENSG00000115593
100131213	ZNF503-AS2	ENSG00000237149	57161	PELI2	ENSG00000139946
101928000	ZNF232-AS1	ENSG00000234327	6285	S100B	ENSG00000160307
101928000	ZNF232-AS1	ENSG00000234327	4613	MYCN	ENSG00000134323
101928000	ZNF232-AS1	ENSG00000234327	10893	MMP24	ENSG00000125966
441204	LINC02981	ENSG00000214870	27243	CHMP2A	ENSG00000130724
441204	LINC02981	ENSG00000214870	3313	HSPA9	ENSG00000113013
441204	LINC02981	ENSG00000214870	5226	PGD	ENSG00000142657
441204	LINC02981	ENSG00000214870	9217	VAPB	ENSG00000124164
441204	LINC02981	ENSG00000214870	2889	RAPGEF1	ENSG00000107263
100131213	ZNF503-AS2	ENSG00000237149	6714	SRC	ENSG00000197122
100131213	ZNF503-AS2	ENSG00000237149	54677	CROT	ENSG00000005469
100507291	COPB2-DT	ENSG00000248932	23405	DICER1	ENSG00000100697
84536	LINC01547	ENSG00000183250	993	CDC25A	ENSG00000164045
100507291	COPB2-DT	ENSG00000248932	3596	IL13	ENSG00000169194
101928000	ZNF232-AS1	ENSG00000234327	1282	COL4A1	ENSG00000187498
84536	LINC01547	ENSG00000183250	596	BCL2	ENSG00000171791
100130691	LOC100130691	ENSG00000213963	383	ARG1	ENSG00000118520
100130691	LOC100130691	ENSG00000213963	1411	CRYBA1	ENSG00000108255
100130691	LOC100130691	ENSG00000213963	1588	CYP19A1	ENSG00000137869
100130691	LOC100130691	ENSG00000213963	2074	ERCC6	ENSG00000225830
100130691	LOC100130691	ENSG00000213963	2741	GLRA1	ENSG00000145888
100130691	LOC100130691	ENSG00000213963	2845	GPR22	ENSG00000172209
100130691	LOC100130691	ENSG00000213963	2897	GRIK1	ENSG00000171189
100130691	LOC100130691	ENSG00000213963	3617	IMPG1	ENSG00000112706
100130691	LOC100130691	ENSG00000213963	4117	MAK	ENSG00000111837
100130691	LOC100130691	ENSG00000213963	4523	MTHFD1P1	ENSG00000231831
100130691	LOC100130691	ENSG00000213963	4974	OMG	ENSG00000126861
100130691	LOC100130691	ENSG00000213963	5146	PDE6C	ENSG00000095464
100130691	LOC100130691	ENSG00000213963	5499	PPP1CA	ENSG00000172531
100130691	LOC100130691	ENSG00000213963	5858	PZP	ENSG00000126838
100130691	LOC100130691	ENSG00000213963	5966	REL	ENSG00000162924
100130691	LOC100130691	ENSG00000213963	6554	SLC10A1	ENSG00000100652
100130691	LOC100130691	ENSG00000213963	7273	TTN	ENSG00000155657
100130691	LOC100130691	ENSG00000213963	8123	PWAR5	ENSG00000279192
100130691	LOC100130691	ENSG00000213963	8748	ADAM20	ENSG00000134007
100130691	LOC100130691	ENSG00000213963	9108	MTMR7	ENSG00000003987
100130691	LOC100130691	ENSG00000213963	9293	GPR52	ENSG00000203737
100130691	LOC100130691	ENSG00000213963	9597	SMAD5-AS1	ENSG00000164621
100130691	LOC100130691	ENSG00000213963	9782	MATR3	ENSG00000015479
100130691	LOC100130691	ENSG00000213963	10725	NFAT5	ENSG00000102908
100130691	LOC100130691	ENSG00000213963	10824	DIAPH2-AS1	ENSG00000236256
100130691	LOC100130691	ENSG00000213963	10984	KCNQ1OT1	ENSG00000269821
100130691	LOC100130691	ENSG00000213963	11272	PRR4	ENSG00000111215
100130691	LOC100130691	ENSG00000213963	26045	LRRTM2	ENSG00000146006
100130691	LOC100130691	ENSG00000213963	26137	ZBTB20	ENSG00000181722
100130691	LOC100130691	ENSG00000213963	27039	PKD2L2	ENSG00000078795
100130691	LOC100130691	ENSG00000213963	27099	SND1-IT1	ENSG00000279078
100130691	LOC100130691	ENSG00000213963	27152	INTU	ENSG00000164066
100130691	LOC100130691	ENSG00000213963	27329	ANGPTL3	ENSG00000132855
100130691	LOC100130691	ENSG00000213963	29994	BAZ2B	ENSG00000123636
100130691	LOC100130691	ENSG00000213963	49861	CLDN20	ENSG00000171217
100130691	LOC100130691	ENSG00000213963	50511	SYCP3	ENSG00000139351
100130691	LOC100130691	ENSG00000213963	50831	TAS2R3	ENSG00000127362
100130691	LOC100130691	ENSG00000213963	50832	TAS2R4	ENSG00000127364
100130691	LOC100130691	ENSG00000213963	50838	TAS2R13	ENSG00000212128
100130691	LOC100130691	ENSG00000213963	50840	TAS2R14	ENSG00000212127
100130691	LOC100130691	ENSG00000213963	51057	WDPCP	ENSG00000143951
100130691	LOC100130691	ENSG00000213963	51072	MEMO1	ENSG00000162959
100130691	LOC100130691	ENSG00000213963	51326	ARL17A	ENSG00000185829
100130691	LOC100130691	ENSG00000213963	54891	INO80D	ENSG00000114933
100130691	LOC100130691	ENSG00000213963	55451	LINC00216	ENSG00000279636
100130691	LOC100130691	ENSG00000213963	55668	GPATCH2L	ENSG00000089916
100130691	LOC100130691	ENSG00000213963	55805	LRP2BP	ENSG00000109771
100130691	LOC100130691	ENSG00000213963	57000	GSN-AS1	ENSG00000235865
100130691	LOC100130691	ENSG00000213963	57730	ANKRD36B	ENSG00000196912
100130691	LOC100130691	ENSG00000213963	59351	PBOV1	ENSG00000254440
100130691	LOC100130691	ENSG00000213963	64582	GPR135	ENSG00000181619
100130691	LOC100130691	ENSG00000213963	65072	CFLAR-AS1	ENSG00000226312
100130691	LOC100130691	ENSG00000213963	65267	WNK3	ENSG00000196632
100130691	LOC100130691	ENSG00000213963	79741	CCDC7	ENSG00000216937
100130691	LOC100130691	ENSG00000213963	79940	LINC00472	ENSG00000233237
100130691	LOC100130691	ENSG00000213963	80012	PHC3	ENSG00000173889
100130691	LOC100130691	ENSG00000213963	80312	TET1	ENSG00000138336
100130691	LOC100130691	ENSG00000213963	80862	ZNRD1ASP	ENSG00000204623
100130691	LOC100130691	ENSG00000213963	84070	FAM186B	ENSG00000135436
100130691	LOC100130691	ENSG00000213963	84129	ACAD11	ENSG00000240303
100130691	LOC100130691	ENSG00000213963	84614	ZBTB37	ENSG00000185278
100130691	LOC100130691	ENSG00000213963	89884	LHX4	ENSG00000121454
100130691	LOC100130691	ENSG00000213963	91149	RAPGEF4-AS1	ENSG00000228016
100130691	LOC100130691	ENSG00000213963	91181	NUP210L	ENSG00000143552
100130691	LOC100130691	ENSG00000213963	92482	BBIP1	ENSG00000214413
100130691	LOC100130691	ENSG00000213963	93654	ST7-AS2	ENSG00000226367
100130691	LOC100130691	ENSG00000213963	114036	LINC00310	ENSG00000227456
100130691	LOC100130691	ENSG00000213963	116828	N4BP2L2-IT2	ENSG00000281026
100130691	LOC100130691	ENSG00000213963	124989	EFCAB13	ENSG00000178852
100130691	LOC100130691	ENSG00000213963	126231	ZNF573	ENSG00000189144
100130691	LOC100130691	ENSG00000213963	127670	TEDDM1	ENSG00000203730
100130691	LOC100130691	ENSG00000213963	129450	TYW5	ENSG00000162971
100130691	LOC100130691	ENSG00000213963	130162	CLHC1	ENSG00000162994
100130691	LOC100130691	ENSG00000213963	130540	FLACC1	ENSG00000155749
100130691	LOC100130691	ENSG00000213963	132200	C3orf49	ENSG00000163632
100130691	LOC100130691	ENSG00000213963	134187	POU5F2	ENSG00000248483
100130691	LOC100130691	ENSG00000213963	135152	B3GAT2	ENSG00000112309
100130691	LOC100130691	ENSG00000213963	136242	PRSS37	ENSG00000165076
100130691	LOC100130691	ENSG00000213963	138724	C9orf131	ENSG00000174038
100130691	LOC100130691	ENSG00000213963	140432	RNF113B	ENSG00000139797
100130691	LOC100130691	ENSG00000213963	140687	GCNT7	ENSG00000124091
100130691	LOC100130691	ENSG00000213963	140714	RPS27AP3	ENSG00000226144
100130691	LOC100130691	ENSG00000213963	140761	RPS3P2	ENSG00000231307
100130691	LOC100130691	ENSG00000213963	142686	ASB14	ENSG00000239388
100130691	LOC100130691	ENSG00000213963	142827	ACSM6	ENSG00000173124
100130691	LOC100130691	ENSG00000213963	147276	C18orf15	ENSG00000279020
100130691	LOC100130691	ENSG00000213963	149069	DCDC2B	ENSG00000222046
100130691	LOC100130691	ENSG00000213963	150353	DNAJB7	ENSG00000172404
100130691	LOC100130691	ENSG00000213963	150709	ANKAR	ENSG00000151687
100130691	LOC100130691	ENSG00000213963	151649	PP2D1	ENSG00000183977
100130691	LOC100130691	ENSG00000213963	151877	MAGI1-IT1	ENSG00000272610
100130691	LOC100130691	ENSG00000213963	152940	C4orf45	ENSG00000164123
100130691	LOC100130691	ENSG00000213963	153932	SRP72P2	ENSG00000188451
100130691	LOC100130691	ENSG00000213963	158399	ZNF483	ENSG00000173258
100130691	LOC100130691	ENSG00000213963	158401	SHOC1	ENSG00000165181
100130691	LOC100130691	ENSG00000213963	160140	C11orf65	ENSG00000166323
100130691	LOC100130691	ENSG00000213963	160287	LDHAL6A	ENSG00000166800
100130691	LOC100130691	ENSG00000213963	161406	RPL7AP10	ENSG00000240522
100130691	LOC100130691	ENSG00000213963	170503	CDC42P1	ENSG00000234933
100130691	LOC100130691	ENSG00000213963	192669	AGO3	ENSG00000126070
100130691	LOC100130691	ENSG00000213963	201158	TVP23C	ENSG00000175106
100130691	LOC100130691	ENSG00000213963	206412	C6orf163	ENSG00000203872
100130691	LOC100130691	ENSG00000213963	222235	FBXL13	ENSG00000161040
100130691	LOC100130691	ENSG00000213963	222826	FAM217A	ENSG00000145975
100130691	LOC100130691	ENSG00000213963	245711	SPDYA	ENSG00000163806
100130691	LOC100130691	ENSG00000213963	254048	UBN2	ENSG00000157741
100130691	LOC100130691	ENSG00000213963	254773	LYG2	ENSG00000185674
100130691	LOC100130691	ENSG00000213963	257218	SHPRH	ENSG00000146414
100130691	LOC100130691	ENSG00000213963	259289	TAS2R43	ENSG00000255374
100130691	LOC100130691	ENSG00000213963	259290	TAS2R31	ENSG00000256436
100130691	LOC100130691	ENSG00000213963	259292	TAS2R46	ENSG00000226761
100130691	LOC100130691	ENSG00000213963	259293	TAS2R30	ENSG00000256188
100130691	LOC100130691	ENSG00000213963	259294	TAS2R19	ENSG00000212124
100130691	LOC100130691	ENSG00000213963	259295	TAS2R20	ENSG00000255837
100130691	LOC100130691	ENSG00000213963	259296	TAS2R50	ENSG00000212126
100130691	LOC100130691	ENSG00000213963	266657	TAS2R15P	ENSG00000212125
100130691	LOC100130691	ENSG00000213963	282808	RAB40AL	ENSG00000102128
100130691	LOC100130691	ENSG00000213963	283461	C12orf40	ENSG00000180116
100130691	LOC100130691	ENSG00000213963	283571	PROX2	ENSG00000119608
100130691	LOC100130691	ENSG00000213963	284071	MEIOC	ENSG00000180336
100130691	LOC100130691	ENSG00000213963	284443	ZNF493	ENSG00000196268
100130691	LOC100130691	ENSG00000213963	285335	SLC9C1	ENSG00000172139
100130691	LOC100130691	ENSG00000213963	285346	ZNF852	ENSG00000178917
100130691	LOC100130691	ENSG00000213963	285512	FAM13A-AS1	ENSG00000248019
100130691	LOC100130691	ENSG00000213963	285600	KIAA0825	ENSG00000185261
100130691	LOC100130691	ENSG00000213963	285638	LOC285638	ENSG00000249476
100130691	LOC100130691	ENSG00000213963	285740	PHACTR2-AS1	ENSG00000235740
100130691	LOC100130691	ENSG00000213963	285941	LINC02860	ENSG00000222004
100130691	LOC100130691	ENSG00000213963	285955	SPDYE1	ENSG00000136206
100130691	LOC100130691	ENSG00000213963	286190	LACTB2-AS1	ENSG00000246366
100130691	LOC100130691	ENSG00000213963	286205	SCAI	ENSG00000173611
100130691	LOC100130691	ENSG00000213963	317760	ADAM20P1	ENSG00000259158
100130691	LOC100130691	ENSG00000213963	317774	SEPTIN7P1	ENSG00000259090
100130691	LOC100130691	ENSG00000213963	319085	ITPK1-AS1	ENSG00000258730
100130691	LOC100130691	ENSG00000213963	319099	DDX18P1	ENSG00000259165
100130691	LOC100130691	ENSG00000213963	338069	ST7-OT4	ENSG00000214188
100130691	LOC100130691	ENSG00000213963	338412	TAS2R64P	ENSG00000256274
100130691	LOC100130691	ENSG00000213963	338413	TAS2R63P	ENSG00000256019
100130691	LOC100130691	ENSG00000213963	338414	TAS2R18P	ENSG00000256981
100130691	LOC100130691	ENSG00000213963	338811	TAFA2	ENSG00000198673
100130691	LOC100130691	ENSG00000213963	339874	NUDT16-DT	ENSG00000250608
100130691	LOC100130691	ENSG00000213963	340351	AGBL3	ENSG00000146856
100130691	LOC100130691	ENSG00000213963	340512	LOC340512	ENSG00000230782
100130691	LOC100130691	ENSG00000213963	343495	RPL6P2	ENSG00000227056
100130691	LOC100130691	ENSG00000213963	345062	PRSS48	ENSG00000189099
100130691	LOC100130691	ENSG00000213963	345930	ECT2L	ENSG00000203734
100130691	LOC100130691	ENSG00000213963	346007	EYS	ENSG00000188107
100130691	LOC100130691	ENSG00000213963	349152	DPY19L2P2	ENSG00000170629
100130691	LOC100130691	ENSG00000213963	349633	PLET1	ENSG00000188771
100130691	LOC100130691	ENSG00000213963	360155	CYCSP52	ENSG00000235700
100130691	LOC100130691	ENSG00000213963	375248	ANKRD36	ENSG00000135976
100130691	LOC100130691	ENSG00000213963	375611	SLC26A5	ENSG00000170615
100130691	LOC100130691	ENSG00000213963	386627	SAP30L-AS1	ENSG00000245275
100130691	LOC100130691	ENSG00000213963	387082	SUMO4	ENSG00000177688
100130691	LOC100130691	ENSG00000213963	387707	CC2D2B	ENSG00000188649
100130691	LOC100130691	ENSG00000213963	388677	NOTCH2NLA	ENSG00000264343
100130691	LOC100130691	ENSG00000213963	388951	TSPYL6	ENSG00000178021
100130691	LOC100130691	ENSG00000213963	389161	ANKUB1	ENSG00000206199
100130691	LOC100130691	ENSG00000213963	392106	OR9A3P	ENSG00000240031
100130691	LOC100130691	ENSG00000213963	392509	ARL13A	ENSG00000174225
100130691	LOC100130691	ENSG00000213963	399761	BMS1P1	ENSG00000204177
100130691	LOC100130691	ENSG00000213963	400945	LINC01376	ENSG00000236204
100130691	LOC100130691	ENSG00000213963	400986	ANKRD36C	ENSG00000174501
100130691	LOC100130691	ENSG00000213963	401105	FLJ42393	ENSG00000279891
100130691	LOC100130691	ENSG00000213963	405754	ERVFRD-1	ENSG00000244476
100130691	LOC100130691	ENSG00000213963	440346	CDR2-DT	ENSG00000260790
100130691	LOC100130691	ENSG00000213963	441009	CPEB2-DT	ENSG00000247624
100130691	LOC100130691	ENSG00000213963	441369	FLJ46284	ENSG00000248858
100130691	LOC100130691	ENSG00000213963	442232	RPL17P25	ENSG00000219547
100130691	LOC100130691	ENSG00000213963	442590	SPDYE5	ENSG00000170092
100130691	LOC100130691	ENSG00000213963	445571	CBWD3	ENSG00000196873
100130691	LOC100130691	ENSG00000213963	553112	FERP1	ENSG00000232149
100130691	LOC100130691	ENSG00000213963	574406	ADAMTSL4-AS1	ENSG00000143384
100130691	LOC100130691	ENSG00000213963	595135	PGM5P2	ENSG00000277778
100130691	LOC100130691	ENSG00000213963	641298	SMG1P1	ENSG00000237296
100130691	LOC100130691	ENSG00000213963	641367	CCNYL6	ENSG00000269845
100130691	LOC100130691	ENSG00000213963	641384	LINC02912	ENSG00000280055
100130691	LOC100130691	ENSG00000213963	642757	TBC1D22A-AS1	ENSG00000280080
100130691	LOC100130691	ENSG00000213963	642938	INSYN2A	ENSG00000188916
100130691	LOC100130691	ENSG00000213963	643507	RPL7P57	ENSG00000224401
100130691	LOC100130691	ENSG00000213963	643749	TRAF3IP2-AS1	ENSG00000231889
100130691	LOC100130691	ENSG00000213963	644192	NR2F2-AS1	ENSG00000247809
100130691	LOC100130691	ENSG00000213963	645030	NFIA-AS1	ENSG00000237853
100130691	LOC100130691	ENSG00000213963	645405	LOC645405	ENSG00000259216
100130691	LOC100130691	ENSG00000213963	645482	LOC645482	ENSG00000214651
100130691	LOC100130691	ENSG00000213963	645513	SEPTIN7P14	ENSG00000245958
100130691	LOC100130691	ENSG00000213963	645682	POU5F1P4	ENSG00000237872
100130691	LOC100130691	ENSG00000213963	645843	TMEM14EP	ENSG00000221962
100130691	LOC100130691	ENSG00000213963	646600	IGF2BP2-AS1	ENSG00000163915
100130691	LOC100130691	ENSG00000213963	646745	GTF3C6P3	ENSG00000270196
100130691	LOC100130691	ENSG00000213963	677771	SCARNA4	ENSG00000281394
100130691	LOC100130691	ENSG00000213963	693139	MIR554	ENSG00000207606
100130691	LOC100130691	ENSG00000213963	728106	RPL23AP50	ENSG00000232778
100130691	LOC100130691	ENSG00000213963	728558	ENTPD1-AS1	ENSG00000226688
100130691	LOC100130691	ENSG00000213963	728621	CCDC30	ENSG00000186409
100130691	LOC100130691	ENSG00000213963	728706	SUGT1P2	ENSG00000213842
100130691	LOC100130691	ENSG00000213963	729313	PPIAP51	ENSG00000260229
100130691	LOC100130691	ENSG00000213963	767846	PFN1P2	ENSG00000270392
100130691	LOC100130691	ENSG00000213963	100113397	VEZTP1	ENSG00000224072
100130691	LOC100130691	ENSG00000213963	100126791	EGOT	ENSG00000235947
100130691	LOC100130691	ENSG00000213963	100128054	PLCE1-AS1	ENSG00000268894
100130691	LOC100130691	ENSG00000213963	100128135	GVINP2	ENSG00000254781
100130691	LOC100130691	ENSG00000213963	100128590	SLC8A1-AS1	ENSG00000227028
100130691	LOC100130691	ENSG00000213963	100128662	RPL27P3	ENSG00000226545
100130691	LOC100130691	ENSG00000213963	100128710	RPL9P30	ENSG00000240074
100130691	LOC100130691	ENSG00000213963	100128863	RPS15AP29	ENSG00000237827
100130691	LOC100130691	ENSG00000213963	100129029	PKP4-AS1	ENSG00000204380
100130691	LOC100130691	ENSG00000213963	100129061	RPL7P25	ENSG00000216636
100130691	LOC100130691	ENSG00000213963	100129284	RPS15AP39	ENSG00000229822
100130691	LOC100130691	ENSG00000213963	100129337	EIF4BP2	ENSG00000228753
100130691	LOC100130691	ENSG00000213963	100129707	LOC100129707	ENSG00000239835
100130691	LOC100130691	ENSG00000213963	100129724	MAPRE3-AS1	ENSG00000205500
100130691	LOC100130691	ENSG00000213963	100129836	COL4A2-AS2	ENSG00000224821
100130691	LOC100130691	ENSG00000213963	100129940	HMGA2-AS1	ENSG00000197301
100130691	LOC100130691	ENSG00000213963	100130044	LOC100130044	ENSG00000259922
100130691	LOC100130691	ENSG00000213963	100130197	EFCAB14-AS1	ENSG00000228237
100130691	LOC100130691	ENSG00000213963	100130264	SLC24A3-AS1	ENSG00000179447
100130691	LOC100130691	ENSG00000213963	100130664	LOC100130664	ENSG00000270832
100130691	LOC100130691	ENSG00000213963	100130718	RPL34P26	ENSG00000223676
100130691	LOC100130691	ENSG00000213963	100130855	USP3-AS1	ENSG00000259248
100130691	LOC100130691	ENSG00000213963	100131117	ZBTB20-AS1	ENSG00000241560
100130691	LOC100130691	ENSG00000213963	100131496	LOC100131496	ENSG00000267882
100130691	LOC100130691	ENSG00000213963	100131814	AHI1-DT	ENSG00000231028
100130691	LOC100130691	ENSG00000213963	100131897	INSYN2B	ENSG00000204767
100130691	LOC100130691	ENSG00000213963	100132057	PDE4DIPP6	ENSG00000231551
100130691	LOC100130691	ENSG00000213963	100132073	CCNB2P1	ENSG00000214998
100130691	LOC100130691	ENSG00000213963	100132686	LOC100132686	ENSG00000268472
100130691	LOC100130691	ENSG00000213963	100151672	RNU7-75P	ENSG00000251880
100130691	LOC100130691	ENSG00000213963	100270845	RPL6P6	ENSG00000231063
100130691	LOC100130691	ENSG00000213963	100270851	RPL7P17	ENSG00000214062
100130691	LOC100130691	ENSG00000213963	100270858	RPS2P15	ENSG00000235440
100130691	LOC100130691	ENSG00000213963	100270886	RPL26P10	ENSG00000226984
100130691	LOC100130691	ENSG00000213963	100270910	RPS2P23	ENSG00000205644
100130691	LOC100130691	ENSG00000213963	100271017	RPL37P12	ENSG00000237916
100130691	LOC100130691	ENSG00000213963	100271034	RPL6P24	ENSG00000227474
100130691	LOC100130691	ENSG00000213963	100271085	RPS20P15	ENSG00000227523
100130691	LOC100130691	ENSG00000213963	100271098	RPS24P12	ENSG00000220237
100130691	LOC100130691	ENSG00000213963	100271104	RPS26P12	ENSG00000235869
100130691	LOC100130691	ENSG00000213963	100271105	RPS26P21	ENSG00000242829
100130691	LOC100130691	ENSG00000213963	100271141	RPS15AP6	ENSG00000233072
100130691	LOC100130691	ENSG00000213963	100271161	RPL21P32	ENSG00000224019
100130691	LOC100130691	ENSG00000213963	100271210	RPL7AP35	ENSG00000216639
100130691	LOC100130691	ENSG00000213963	100271212	RPL7AP48	ENSG00000237088
100130691	LOC100130691	ENSG00000213963	100271257	RPS3AP28	ENSG00000234995
100130691	LOC100130691	ENSG00000213963	100271309	RPL34P24	ENSG00000240808
100130691	LOC100130691	ENSG00000213963	100271315	RPL35AP14	ENSG00000240436
100130691	LOC100130691	ENSG00000213963	100271353	RPS12P17	ENSG00000233163
100130691	LOC100130691	ENSG00000213963	100271358	RPS15AP16	ENSG00000239483
100130691	LOC100130691	ENSG00000213963	100271359	RPS15AP26	ENSG00000241003
100130691	LOC100130691	ENSG00000213963	100271416	RPL17P48	ENSG00000235018
100130691	LOC100130691	ENSG00000213963	100271464	RPL23AP51	ENSG00000234718
100130691	LOC100130691	ENSG00000213963	100271476	RPL31P52	ENSG00000219355
100130691	LOC100130691	ENSG00000213963	100271482	RPL31P62	ENSG00000235328
100130691	LOC100130691	ENSG00000213963	100271485	RPL31P58	ENSG00000243053
100130691	LOC100130691	ENSG00000213963	100271500	RPL34P28	ENSG00000239686
100130691	LOC100130691	ENSG00000213963	100271563	RPS20P31	ENSG00000240925
100130691	LOC100130691	ENSG00000213963	100271594	RPS3AP38	ENSG00000226318
100130691	LOC100130691	ENSG00000213963	100271638	RPL35AP29	ENSG00000244540
100130691	LOC100130691	ENSG00000213963	100271644	RPL36AP41	ENSG00000242087
100130691	LOC100130691	ENSG00000213963	100271836	SMG1P3	ENSG00000180747
100130691	LOC100130691	ENSG00000213963	100271873	AIRN	ENSG00000268257
100130691	LOC100130691	ENSG00000213963	100286962	LOC100286962	ENSG00000230495
100130691	LOC100130691	ENSG00000213963	100288122	LDLRAD4-AS1	ENSG00000267690
100130691	LOC100130691	ENSG00000213963	100289211	LINC00624	ENSG00000278811
100130691	LOC100130691	ENSG00000213963	100302692	FTX	ENSG00000230590
100130691	LOC100130691	ENSG00000213963	100303491	ZEB2-AS1	ENSG00000238057
100130691	LOC100130691	ENSG00000213963	100310846	ANKRD61	ENSG00000157999
100130691	LOC100130691	ENSG00000213963	100312825	VN1R80P	ENSG00000268598
100130691	LOC100130691	ENSG00000213963	100359394	LINC00102	ENSG00000230542
100130691	LOC100130691	ENSG00000213963	100379132	SNORA70G	ENSG00000206650
100130691	LOC100130691	ENSG00000213963	100381178	TMPRSS11CP	ENSG00000232398
100130691	LOC100130691	ENSG00000213963	100418707	SEPTIN7P10	ENSG00000248885
100130691	LOC100130691	ENSG00000213963	100418892	GYG2P2	ENSG00000271580
100130691	LOC100130691	ENSG00000213963	100418968	SNX2P1	ENSG00000270585
100130691	LOC100130691	ENSG00000213963	100419017	CCNYL7	ENSG00000261528
100130691	LOC100130691	ENSG00000213963	100419046	LOC100419046	ENSG00000270292
100130691	LOC100130691	ENSG00000213963	100419515	LOC100419515	ENSG00000275318
100130691	LOC100130691	ENSG00000213963	100419558	KARS1P1	ENSG00000229696
100130691	LOC100130691	ENSG00000213963	100419570	LOC100419570	ENSG00000215444
100130691	LOC100130691	ENSG00000213963	100419643	RNF14P3	ENSG00000238109
100130691	LOC100130691	ENSG00000213963	100419679	LOC100419679	ENSG00000228513
100130691	LOC100130691	ENSG00000213963	100419700	LOC100419700	ENSG00000256399
100130691	LOC100130691	ENSG00000213963	100419830	LOC100419830	ENSG00000275488
100130691	LOC100130691	ENSG00000213963	100420051	HSPA8P15	ENSG00000219395
100130691	LOC100130691	ENSG00000213963	100420057	LOC100420057	ENSG00000225017
100130691	LOC100130691	ENSG00000213963	100420110	SCYL2P1	ENSG00000213090
100130691	LOC100130691	ENSG00000213963	100420114	LOC100420114	ENSG00000273597
100130691	LOC100130691	ENSG00000213963	100420143	HSPA8P3	ENSG00000234788
100130691	LOC100130691	ENSG00000213963	100420502	CDCA4P1	ENSG00000229029
100130691	LOC100130691	ENSG00000213963	100420505	ADAM1B	ENSG00000226469
100130691	LOC100130691	ENSG00000213963	100420532	LOC100420532	ENSG00000251354
100130691	LOC100130691	ENSG00000213963	100420552	RBBP8P1	ENSG00000230399
100130691	LOC100130691	ENSG00000213963	100420580	LOC100420580	ENSG00000256651
100130691	LOC100130691	ENSG00000213963	100420607	RBBP8P2	ENSG00000278496
100130691	LOC100130691	ENSG00000213963	100420880	LOC100420880	ENSG00000215796
100130691	LOC100130691	ENSG00000213963	100420920	ZDHHC4P1	ENSG00000238025
100130691	LOC100130691	ENSG00000213963	100421100	LOC100421100	ENSG00000265713
100130691	LOC100130691	ENSG00000213963	100421166	SEC24AP1	ENSG00000267361
100130691	LOC100130691	ENSG00000213963	100421369	DDX20P1	ENSG00000276662
100130691	LOC100130691	ENSG00000213963	100421371	DDX10P1	ENSG00000237135
100130691	LOC100130691	ENSG00000213963	100421437	DNAJB6P7	ENSG00000243508
100130691	LOC100130691	ENSG00000213963	100421528	EIF4BP5	ENSG00000261336
100130691	LOC100130691	ENSG00000213963	100421606	FAM133FP	ENSG00000225934
100130691	LOC100130691	ENSG00000213963	100421692	LOC100421692	ENSG00000224245
100130691	LOC100130691	ENSG00000213963	100421695	BNIP3P10	ENSG00000270270
100130691	LOC100130691	ENSG00000213963	100421698	BNIP3P24	ENSG00000269040
100130691	LOC100130691	ENSG00000213963	100421699	BNIP3P26	ENSG00000268705
100130691	LOC100130691	ENSG00000213963	100421702	BNIP3P40	ENSG00000268058
100130691	LOC100130691	ENSG00000213963	100421707	BNIP3P25	ENSG00000268322
100130691	LOC100130691	ENSG00000213963	100421756	EEF1B2P7	ENSG00000213055
100130691	LOC100130691	ENSG00000213963	100422374	QRSL1P3	ENSG00000257957
100130691	LOC100130691	ENSG00000213963	100422382	LOC100422382	ENSG00000256533
100130691	LOC100130691	ENSG00000213963	100422558	SMG1P6	ENSG00000254634
100130691	LOC100130691	ENSG00000213963	100422687	LOC100422687	ENSG00000248791
100130691	LOC100130691	ENSG00000213963	100423001	MIR3145	ENSG00000266555
100130691	LOC100130691	ENSG00000213963	100505624	GTF3C2-AS1	ENSG00000234945
100130691	LOC100130691	ENSG00000213963	100505658	DIAPH1-AS1	ENSG00000246422
100130691	LOC100130691	ENSG00000213963	100505678	STARD4-AS1	ENSG00000246859
100130691	LOC100130691	ENSG00000213963	100505716	LOC100505716	ENSG00000223522
100130691	LOC100130691	ENSG00000213963	100505741	SPATA1	ENSG00000122432
100130691	LOC100130691	ENSG00000213963	100506020	ARAP1-AS2	ENSG00000245148
100130691	LOC100130691	ENSG00000213963	100506142	RHOQ-AS1	ENSG00000250116
100130691	LOC100130691	ENSG00000213963	100506195	LARGE-AS1	ENSG00000224973
100130691	LOC100130691	ENSG00000213963	100506215	PAXBP1-AS1	ENSG00000238197
100130691	LOC100130691	ENSG00000213963	100506282	ANKRD42-DT	ENSG00000247137
100130691	LOC100130691	ENSG00000213963	100506321	LOC100506321	ENSG00000259118
100130691	LOC100130691	ENSG00000213963	100506374	EDDM13	ENSG00000267710
100130691	LOC100130691	ENSG00000213963	100506551	LOC100506551	ENSG00000257279
100130691	LOC100130691	ENSG00000213963	100506655	LCMT1-AS2	ENSG00000260034
100130691	LOC100130691	ENSG00000213963	100506866	TTN-AS1	ENSG00000237298
100130691	LOC100130691	ENSG00000213963	100507062	PSMD6-AS2	ENSG00000239653
100130691	LOC100130691	ENSG00000213963	100507117	ASAP1-IT2	ENSG00000280543
100130691	LOC100130691	ENSG00000213963	100507118	PRC1-AS1	ENSG00000258725
100130691	LOC100130691	ENSG00000213963	100507156	LOC100507156	ENSG00000253837
100130691	LOC100130691	ENSG00000213963	100507244	MAMDC2-AS1	ENSG00000204706
100130691	LOC100130691	ENSG00000213963	100507300	ALKBH3-AS1	ENSG00000244926
100130691	LOC100130691	ENSG00000213963	100507341	SMIM18	ENSG00000253457
100130691	LOC100130691	ENSG00000213963	100507388	PARM1-AS1	ENSG00000249717
100130691	LOC100130691	ENSG00000213963	100507404	TMLHE-AS1	ENSG00000224533
100130691	LOC100130691	ENSG00000213963	100507423	MKNK1-AS1	ENSG00000269956
100130691	LOC100130691	ENSG00000213963	100507495	SDCBP2-AS1	ENSG00000234684
100130691	LOC100130691	ENSG00000213963	100507557	EPM2A-DT	ENSG00000235652
100130691	LOC100130691	ENSG00000213963	100526835	FPGT-TNNI3K	ENSG00000259030
100130691	LOC100130691	ENSG00000213963	100533851	ATP8A2P2	ENSG00000229800
100130691	LOC100130691	ENSG00000213963	100652759	PRICKLE2-AS1	ENSG00000241111
100130691	LOC100130691	ENSG00000213963	100852407	CARS1-AS1	ENSG00000247473
100130691	LOC100130691	ENSG00000213963	100861513	ZMYM4-AS1	ENSG00000227409
100130691	LOC100130691	ENSG00000213963	100862692	DIP2A-IT1	ENSG00000223692
100130691	LOC100130691	ENSG00000213963	100873204	MTCYBP3	ENSG00000232373
100130691	LOC100130691	ENSG00000213963	100873209	MTND5P2	ENSG00000229622
100130691	LOC100130691	ENSG00000213963	100873371	RNA5SP39	ENSG00000223177
100130691	LOC100130691	ENSG00000213963	100873521	RNA5SP268	ENSG00000252637
100130691	LOC100130691	ENSG00000213963	100873882	ANKRD26P4	ENSG00000229427
100130691	LOC100130691	ENSG00000213963	100873890	HMGB3P4	ENSG00000228808
100130691	LOC100130691	ENSG00000213963	100873899	HMGB3P14	ENSG00000231845
100130691	LOC100130691	ENSG00000213963	100873939	LNX1-AS1	ENSG00000250930
100130691	LOC100130691	ENSG00000213963	100873941	OPA1-AS1	ENSG00000224855
100130691	LOC100130691	ENSG00000213963	100874006	TTC3-AS1	ENSG00000228677
100130691	LOC100130691	ENSG00000213963	100874018	EPN2-AS1	ENSG00000235397
100130691	LOC100130691	ENSG00000213963	100874029	CFAP44-AS1	ENSG00000243849
100130691	LOC100130691	ENSG00000213963	100874039	THOC7-AS1	ENSG00000240549
100130691	LOC100130691	ENSG00000213963	100874041	MACC1-AS1	ENSG00000228598
100130691	LOC100130691	ENSG00000213963	100874063	CLYBL-AS2	ENSG00000227659
100130691	LOC100130691	ENSG00000213963	100874078	EIF1AX-AS1	ENSG00000225037
100130691	LOC100130691	ENSG00000213963	100874131	ZBTB20-AS4	ENSG00000242767
100130691	LOC100130691	ENSG00000213963	100874198	SHANK2-AS1	ENSG00000226627
100130691	LOC100130691	ENSG00000213963	100874201	B4GALT4-AS1	ENSG00000240254
100130691	LOC100130691	ENSG00000213963	100874205	ATP11A-AS1	ENSG00000232684
100130691	LOC100130691	ENSG00000213963	100874206	OSBPL10-AS1	ENSG00000232490
100130691	LOC100130691	ENSG00000213963	100874212	MYCBP2-AS1	ENSG00000236051
100130691	LOC100130691	ENSG00000213963	100874231	SPATA13-AS1	ENSG00000227213
100130691	LOC100130691	ENSG00000213963	100874239	ARHGAP26-AS1	ENSG00000226272
100130691	LOC100130691	ENSG00000213963	100874241	STARD13-AS	ENSG00000236581
100130691	LOC100130691	ENSG00000213963	100874278	ERI3-IT1	ENSG00000233602
100130691	LOC100130691	ENSG00000213963	100874372	ARHGAP26-IT1	ENSG00000230789
100130691	LOC100130691	ENSG00000213963	100874431	HMGN1P8	ENSG00000241120
100130691	LOC100130691	ENSG00000213963	100874436	HIGD1AP6	ENSG00000253229
100130691	LOC100130691	ENSG00000213963	100996251	LRIG2-DT	ENSG00000238198
100130691	LOC100130691	ENSG00000213963	101060200	ZNF891	ENSG00000214029
100130691	LOC100130691	ENSG00000213963	101060691	NUTM2B-AS1	ENSG00000225484
100130691	LOC100130691	ENSG00000213963	101241892	NPTN-IT1	ENSG00000281183
100130691	LOC100130691	ENSG00000213963	101926926	RDH10-AS1	ENSG00000250295
100130691	LOC100130691	ENSG00000213963	101926943	GTF2I-AS1	ENSG00000232729
100130691	LOC100130691	ENSG00000213963	101927018	LOC101927018	ENSG00000265845
100130691	LOC100130691	ENSG00000213963	101927055	LOC101927055	ENSG00000237298
100130691	LOC100130691	ENSG00000213963	101927057	LOC101927057	ENSG00000126861
100130691	LOC100130691	ENSG00000213963	101927084	LINC01359	ENSG00000226891
100130691	LOC100130691	ENSG00000213963	101927087	LINC02516	ENSG00000261083
100130691	LOC100130691	ENSG00000213963	101927117	PLCG1-AS1	ENSG00000226648
100130691	LOC100130691	ENSG00000213963	101927124	HEATR5A-DT	ENSG00000250365
100130691	LOC100130691	ENSG00000213963	101927219	HNF4A-AS1	ENSG00000229005
100130691	LOC100130691	ENSG00000213963	101927257	MRTFA-AS1	ENSG00000232564
100130691	LOC100130691	ENSG00000213963	101927288	MANEA-DT	ENSG00000261366
100130691	LOC100130691	ENSG00000213963	101927377	LOC101927377	ENSG00000231119
100130691	LOC100130691	ENSG00000213963	101927539	LOC101927539	ENSG00000263499
100130691	LOC100130691	ENSG00000213963	101927543	LOC101927543	ENSG00000248318
100130691	LOC100130691	ENSG00000213963	101927547	ANKRD44-IT1	ENSG00000236977
100130691	LOC100130691	ENSG00000213963	101927727	LOC101927727	ENSG00000262003
100130691	LOC100130691	ENSG00000213963	101927761	TH2LCRR	ENSG00000223442
100130691	LOC100130691	ENSG00000213963	101927950	LOC101927950	ENSG00000270174
100130691	LOC100130691	ENSG00000213963	101927972	FARS2-AS1	ENSG00000269985
100130691	LOC100130691	ENSG00000213963	101927983	EDRF1-AS1	ENSG00000236991
100130691	LOC100130691	ENSG00000213963	101928098	ALG14-AS1	ENSG00000230427
100130691	LOC100130691	ENSG00000213963	101928118	RWDD3-DT	ENSG00000226026
100130691	LOC100130691	ENSG00000213963	101928386	LOC101928386	ENSG00000232377
100130691	LOC100130691	ENSG00000213963	101928389	LOC101928389	ENSG00000235834
100130691	LOC100130691	ENSG00000213963	101928578	RAP2C-AS1	ENSG00000232160
100130691	LOC100130691	ENSG00000213963	101928696	RABGAP1L-AS1	ENSG00000229531
100130691	LOC100130691	ENSG00000213963	101928784	RORA-AS1	ENSG00000245534
100130691	LOC100130691	ENSG00000213963	101928809	SDAD1-AS1	ENSG00000245928
100130691	LOC100130691	ENSG00000213963	101928896	LOC101928896	ENSG00000255084
100130691	LOC100130691	ENSG00000213963	101928904	NPM1P30	ENSG00000228219
100130691	LOC100130691	ENSG00000213963	101928909	TTC7B-AS1	ENSG00000259163
100130691	LOC100130691	ENSG00000213963	101928924	LOC101928924	ENSG00000249295
100130691	LOC100130691	ENSG00000213963	101928943	MADD-AS1	ENSG00000256746
100130691	LOC100130691	ENSG00000213963	101928988	LOC101928988	ENSG00000259351
100130691	LOC100130691	ENSG00000213963	101929095	C1QTNF7-AS1	ENSG00000249252
100130691	LOC100130691	ENSG00000213963	101929109	LOC101929109	ENSG00000249713
100130691	LOC100130691	ENSG00000213963	101929162	PRDM4-AS1	ENSG00000258136
100130691	LOC100130691	ENSG00000213963	101929196	THSD4-AS1	ENSG00000259964
100130691	LOC100130691	ENSG00000213963	101929328	KCNMA1-AS1	ENSG00000236467
100130691	LOC100130691	ENSG00000213963	101929338	SEMA5A-AS1	ENSG00000251370
100130691	LOC100130691	ENSG00000213963	101929425	BTBD9-AS1	ENSG00000226533
100130691	LOC100130691	ENSG00000213963	101929452	LOC101929452	ENSG00000223884
100130691	LOC100130691	ENSG00000213963	101929467	LURAP1L-AS1	ENSG00000235448
100130691	LOC100130691	ENSG00000213963	101929529	GSTCD-AS1	ENSG00000251175
100130691	LOC100130691	ENSG00000213963	101929577	LOC101929577	ENSG00000249635
100130691	LOC100130691	ENSG00000213963	101929591	KIZ-AS1	ENSG00000232712
100130691	LOC100130691	ENSG00000213963	101929595	CYP2U1-AS1	ENSG00000245293
100130691	LOC100130691	ENSG00000213963	101929709	RIPK2-DT	ENSG00000251136
100130691	LOC100130691	ENSG00000213963	101929947	ITGA6-AS1	ENSG00000232788
100130691	LOC100130691	ENSG00000213963	101930421	LOC101930421	ENSG00000225140
100130691	LOC100130691	ENSG00000213963	102546226	LINC02060	ENSG00000250156
100130691	LOC100130691	ENSG00000213963	102723167	MIR133A1HG	ENSG00000265142
100130691	LOC100130691	ENSG00000213963	102723809	HSPA2-AS1	ENSG00000259116
100130691	LOC100130691	ENSG00000213963	102724663	PPFIA2-AS1	ENSG00000257467
100130691	LOC100130691	ENSG00000213963	103752586	BIRC6-AS2	ENSG00000279897
100130691	LOC100130691	ENSG00000213963	104355143	TXNDC12-AS1	ENSG00000228369
100130691	LOC100130691	ENSG00000213963	104502416	FOXP1-AS1	ENSG00000244203
100130691	LOC100130691	ENSG00000213963	104548973	SALRNA2	ENSG00000280515
100130691	LOC100130691	ENSG00000213963	105370526	HIF1A-AS3	ENSG00000258667
100130691	LOC100130691	ENSG00000213963	105371130	MFSD13B	ENSG00000230872
100130691	LOC100130691	ENSG00000213963	105371807	SKAP1-AS2	ENSG00000235300
100130691	LOC100130691	ENSG00000213963	105374205	MECOM-AS1	ENSG00000241479
100130691	LOC100130691	ENSG00000213963	105374580	PRKCE-AS1	ENSG00000228481
100130691	LOC100130691	ENSG00000213963	105375726	MAL2-AS1	ENSG00000253972
100130691	LOC100130691	ENSG00000213963	105376171	LOC105376171	ENSG00000231521
100130691	LOC100130691	ENSG00000213963	105378580	LINC01409	ENSG00000237491
100130691	LOC100130691	ENSG00000213963	105378721	LOC105378721	ENSG00000266993
100130691	LOC100130691	ENSG00000213963	105379054	VCAN-AS1	ENSG00000249835
100130691	LOC100130691	ENSG00000213963	106182118	LIMS1-AS1	ENSG00000228763
100130691	LOC100130691	ENSG00000213963	106479045	FCF1P5	ENSG00000220392
100130691	LOC100130691	ENSG00000213963	106479105	RN7SKP23	ENSG00000280039
100130691	LOC100130691	ENSG00000213963	106479347	RN7SL338P	ENSG00000241568
100130691	LOC100130691	ENSG00000213963	106479574	RNU4-38P	ENSG00000201342
100130691	LOC100130691	ENSG00000213963	106479622	RNU6-126P	ENSG00000252494
100130691	LOC100130691	ENSG00000213963	106479653	RNU6-195P	ENSG00000223284
100130691	LOC100130691	ENSG00000213963	106479733	RNU6-377P	ENSG00000251774
100130691	LOC100130691	ENSG00000213963	106479885	RNU6-720P	ENSG00000252172
100130691	LOC100130691	ENSG00000213963	106479901	RNU6-757P	ENSG00000222266
100130691	LOC100130691	ENSG00000213963	106479943	RNU6-853P	ENSG00000201176
100130691	LOC100130691	ENSG00000213963	106480261	HSPE1P27	ENSG00000235112
100130691	LOC100130691	ENSG00000213963	106480373	RN7SL258P	ENSG00000240589
100130691	LOC100130691	ENSG00000213963	106480418	BNIP3P16	ENSG00000267641
100130691	LOC100130691	ENSG00000213963	106480612	RNU6-824P	ENSG00000200594
100130691	LOC100130691	ENSG00000213963	106480630	RNU6-1016P	ENSG00000252498
100130691	LOC100130691	ENSG00000213963	106480804	TPRKBP2	ENSG00000260452
100130691	LOC100130691	ENSG00000213963	106480837	RN7SKP16	ENSG00000222112
100130691	LOC100130691	ENSG00000213963	106480921	RN7SKP287	ENSG00000252355
100130691	LOC100130691	ENSG00000213963	106480925	RN7SKP299	ENSG00000271765
100130691	LOC100130691	ENSG00000213963	106481074	RN7SL558P	ENSG00000243260
100130691	LOC100130691	ENSG00000213963	106481086	RN7SL600P	ENSG00000274963
100130691	LOC100130691	ENSG00000213963	106481205	RNU6-90P	ENSG00000272337
100130691	LOC100130691	ENSG00000213963	106481218	RNU6-130P	ENSG00000223044
100130691	LOC100130691	ENSG00000213963	106481287	RNU6-341P	ENSG00000252782
100130691	LOC100130691	ENSG00000213963	106481383	RNU6-638P	ENSG00000252391
100130691	LOC100130691	ENSG00000213963	106481497	RNU6-1005P	ENSG00000207248
100130691	LOC100130691	ENSG00000213963	106481599	RNU6-1327P	ENSG00000202172
100130691	LOC100130691	ENSG00000213963	106481629	RNU1-124P	ENSG00000200731
100130691	LOC100130691	ENSG00000213963	106481663	HNRNPA1P49	ENSG00000233231
100130691	LOC100130691	ENSG00000213963	106481677	HSPE1P26	ENSG00000220867
100130691	LOC100130691	ENSG00000213963	106481697	BNIP3P42	ENSG00000223974
100130691	LOC100130691	ENSG00000213963	106481865	RNU4ATAC12P	ENSG00000252269
100130691	LOC100130691	ENSG00000213963	106481916	RNU6-767P	ENSG00000206859
100130691	LOC100130691	ENSG00000213963	106707243	PRH1-TAS2R14	ENSG00000212127
100130691	LOC100130691	ENSG00000213963	106866913	RN7SL431P	ENSG00000264384
100130691	LOC100130691	ENSG00000213963	107075097	NDUFB4P6	ENSG00000235258
100130691	LOC100130691	ENSG00000213963	107075105	NDUFB4P10	ENSG00000232880
100130691	LOC100130691	ENSG00000213963	107075204	MTATP6P27	ENSG00000234003
100130691	LOC100130691	ENSG00000213963	107075303	NDUFAB1P1	ENSG00000217767
100130691	LOC100130691	ENSG00000213963	107984969	TMEM11-DT	ENSG00000235530
100130691	LOC100130691	ENSG00000213963	107985793	ARL14EPP1	ENSG00000224891
100130691	LOC100130691	ENSG00000213963	107986298	LOC107986298	ENSG00000245293
100130691	LOC100130691	ENSG00000213963	109703458	HTD2	ENSG00000255154
100130691	LOC100130691	ENSG00000213963	109731405	PDXDC2P	ENSG00000255185
100130691	LOC100130691	ENSG00000213963	110841583	LAMC1-AS1	ENSG00000224468
100130691	LOC100130691	ENSG00000213963	111082972	PPIAP91	ENSG00000228728
100130691	LOC100130691	ENSG00000213963	111216275	KIF26B-AS1	ENSG00000232192
100130691	LOC100130691	ENSG00000213963	113218477	TIMM23B-AGAP6	ENSG00000178440
100130691	LOC100130691	ENSG00000213963	115482720	H3P25	ENSG00000275506
101928000	ZNF232-AS1	ENSG00000234327	81	ACTN4	ENSG00000130402
101928000	ZNF232-AS1	ENSG00000234327	156	GRK2	ENSG00000173020
101928000	ZNF232-AS1	ENSG00000234327	160	AP2A1	ENSG00000196961
101928000	ZNF232-AS1	ENSG00000234327	225	ABCD2	ENSG00000173208
101928000	ZNF232-AS1	ENSG00000234327	355	FAS	ENSG00000026103
101928000	ZNF232-AS1	ENSG00000234327	399	RHOH	ENSG00000168421
101928000	ZNF232-AS1	ENSG00000234327	400	ARL1	ENSG00000120805
101928000	ZNF232-AS1	ENSG00000234327	526	ATP6V1B2	ENSG00000147416
101928000	ZNF232-AS1	ENSG00000234327	585	BBS4	ENSG00000140463
101928000	ZNF232-AS1	ENSG00000234327	597	BCL2A1	ENSG00000140379
101928000	ZNF232-AS1	ENSG00000234327	665	BNIP3L	ENSG00000104765
101928000	ZNF232-AS1	ENSG00000234327	738	VPS51	ENSG00000149823
101928000	ZNF232-AS1	ENSG00000234327	747	DAGLA	ENSG00000134780
101928000	ZNF232-AS1	ENSG00000234327	757	TMEM50B	ENSG00000142188
101928000	ZNF232-AS1	ENSG00000234327	942	CD86	ENSG00000114013
101928000	ZNF232-AS1	ENSG00000234327	949	SCARB1	ENSG00000073060
101928000	ZNF232-AS1	ENSG00000234327	969	CD69	ENSG00000110848
101928000	ZNF232-AS1	ENSG00000234327	998	CDC42	ENSG00000070831
101928000	ZNF232-AS1	ENSG00000234327	1050	CEBPA	ENSG00000245848
101928000	ZNF232-AS1	ENSG00000234327	1186	CLCN7	ENSG00000103249
101928000	ZNF232-AS1	ENSG00000234327	1310	COL19A1	ENSG00000082293
101928000	ZNF232-AS1	ENSG00000234327	1365	CLDN3	ENSG00000165215
101928000	ZNF232-AS1	ENSG00000234327	1379	CR1L	ENSG00000197721
101928000	ZNF232-AS1	ENSG00000234327	1388	ATF6B	ENSG00000213676
101928000	ZNF232-AS1	ENSG00000234327	1390	CREM	ENSG00000095794
101928000	ZNF232-AS1	ENSG00000234327	1486	CTBS	ENSG00000117151
101928000	ZNF232-AS1	ENSG00000234327	1787	TRDMT1	ENSG00000107614
101928000	ZNF232-AS1	ENSG00000234327	1810	DR1	ENSG00000117505
101928000	ZNF232-AS1	ENSG00000234327	2060	EPS15	ENSG00000085832
101928000	ZNF232-AS1	ENSG00000234327	2099	ESR1	ENSG00000091831
101928000	ZNF232-AS1	ENSG00000234327	2100	ESR2	ENSG00000140009
101928000	ZNF232-AS1	ENSG00000234327	2123	EVI2A	ENSG00000126860
101928000	ZNF232-AS1	ENSG00000234327	2124	EVI2B	ENSG00000185862
101928000	ZNF232-AS1	ENSG00000234327	2125	EVPL	ENSG00000167880
101928000	ZNF232-AS1	ENSG00000234327	2235	FECH	ENSG00000066926
101928000	ZNF232-AS1	ENSG00000234327	2259	FGF14	ENSG00000102466
101928000	ZNF232-AS1	ENSG00000234327	2531	KDSR	ENSG00000119537
101928000	ZNF232-AS1	ENSG00000234327	2643	GCH1	ENSG00000131979
101928000	ZNF232-AS1	ENSG00000234327	2859	GPR35	ENSG00000178623
101928000	ZNF232-AS1	ENSG00000234327	2895	GRID2	ENSG00000152208
101928000	ZNF232-AS1	ENSG00000234327	2958	GTF2A2	ENSG00000140307
101928000	ZNF232-AS1	ENSG00000234327	2996	GYPE	ENSG00000197465
101928000	ZNF232-AS1	ENSG00000234327	3091	HIF1A	ENSG00000100644
101928000	ZNF232-AS1	ENSG00000234327	3172	HNF4A	ENSG00000101076
101928000	ZNF232-AS1	ENSG00000234327	3297	HSF1	ENSG00000185122
101928000	ZNF232-AS1	ENSG00000234327	3549	IHH	ENSG00000163501
101928000	ZNF232-AS1	ENSG00000234327	3572	IL6ST	ENSG00000134352
101928000	ZNF232-AS1	ENSG00000234327	3586	IL10	ENSG00000136634
101928000	ZNF232-AS1	ENSG00000234327	3600	IL15	ENSG00000164136
101928000	ZNF232-AS1	ENSG00000234327	3636	INPPL1	ENSG00000165458
101928000	ZNF232-AS1	ENSG00000234327	3654	IRAK1	ENSG00000184216
101928000	ZNF232-AS1	ENSG00000234327	3692	EIF6	ENSG00000242372
101928000	ZNF232-AS1	ENSG00000234327	3717	JAK2	ENSG00000096968
101928000	ZNF232-AS1	ENSG00000234327	3725	JUN	ENSG00000177606
101928000	ZNF232-AS1	ENSG00000234327	3728	JUP	ENSG00000173801
101928000	ZNF232-AS1	ENSG00000234327	3824	KLRD1	ENSG00000134539
101928000	ZNF232-AS1	ENSG00000234327	3937	LCP2	ENSG00000043462
101928000	ZNF232-AS1	ENSG00000234327	3955	LFNG	ENSG00000106003
101928000	ZNF232-AS1	ENSG00000234327	4041	LRP5	ENSG00000162337
101928000	ZNF232-AS1	ENSG00000234327	4087	SMAD2	ENSG00000175387
101928000	ZNF232-AS1	ENSG00000234327	4089	SMAD4	ENSG00000141646
101928000	ZNF232-AS1	ENSG00000234327	4200	ME2	ENSG00000082212
101928000	ZNF232-AS1	ENSG00000234327	4619	MYH1	ENSG00000109061
101928000	ZNF232-AS1	ENSG00000234327	4729	NDUFV2	ENSG00000178127
101928000	ZNF232-AS1	ENSG00000234327	4824	NKX3-1	ENSG00000167034
101928000	ZNF232-AS1	ENSG00000234327	4851	NOTCH1	ENSG00000148400
101928000	ZNF232-AS1	ENSG00000234327	4925	NUCB2	ENSG00000070081
101928000	ZNF232-AS1	ENSG00000234327	5017	OVOL1	ENSG00000172818
101928000	ZNF232-AS1	ENSG00000234327	5144	PDE4D	ENSG00000113448
101928000	ZNF232-AS1	ENSG00000234327	5163	PDK1	ENSG00000152256
101928000	ZNF232-AS1	ENSG00000234327	5289	PIK3C3	ENSG00000078142
101928000	ZNF232-AS1	ENSG00000234327	5326	PLAGL2	ENSG00000126003
101928000	ZNF232-AS1	ENSG00000234327	5364	PLXNB1	ENSG00000164050
101928000	ZNF232-AS1	ENSG00000234327	5518	PPP2R1A	ENSG00000105568
101928000	ZNF232-AS1	ENSG00000234327	5520	PPP2R2A	ENSG00000221914
101928000	ZNF232-AS1	ENSG00000234327	5532	PPP3CB	ENSG00000107758
101928000	ZNF232-AS1	ENSG00000234327	5552	SRGN	ENSG00000122862
101928000	ZNF232-AS1	ENSG00000234327	5575	PRKAR1B	ENSG00000188191
101928000	ZNF232-AS1	ENSG00000234327	5599	MAPK8	ENSG00000107643
101928000	ZNF232-AS1	ENSG00000234327	5636	PRPSAP2	ENSG00000141127
101928000	ZNF232-AS1	ENSG00000234327	5874	RAB27B	ENSG00000041353
101928000	ZNF232-AS1	ENSG00000234327	5908	RAP1B	ENSG00000127314
101928000	ZNF232-AS1	ENSG00000234327	5932	RBBP8	ENSG00000101773
101928000	ZNF232-AS1	ENSG00000234327	5976	UPF1	ENSG00000005007
101928000	ZNF232-AS1	ENSG00000234327	5989	RFX1	ENSG00000132005
101928000	ZNF232-AS1	ENSG00000234327	6163	RPL32P1	ENSG00000224796
101928000	ZNF232-AS1	ENSG00000234327	6416	MAP2K4	ENSG00000065559
101928000	ZNF232-AS1	ENSG00000234327	6443	SGCB	ENSG00000163069
101928000	ZNF232-AS1	ENSG00000234327	6506	SLC1A2	ENSG00000110436
101928000	ZNF232-AS1	ENSG00000234327	6597	SMARCA4	ENSG00000127616
101928000	ZNF232-AS1	ENSG00000234327	6714	SRC	ENSG00000197122
101928000	ZNF232-AS1	ENSG00000234327	6747	SSR3	ENSG00000114850
101928000	ZNF232-AS1	ENSG00000234327	6768	ST14	ENSG00000149418
101928000	ZNF232-AS1	ENSG00000234327	6775	STAT4	ENSG00000138378
101928000	ZNF232-AS1	ENSG00000234327	6782	HSPA13	ENSG00000155304
101928000	ZNF232-AS1	ENSG00000234327	6794	STK11	ENSG00000118046
101928000	ZNF232-AS1	ENSG00000234327	6884	TAF13	ENSG00000197780
101928000	ZNF232-AS1	ENSG00000234327	6927	HNF1A	ENSG00000135100
101928000	ZNF232-AS1	ENSG00000234327	7096	TLR1	ENSG00000174125
101928000	ZNF232-AS1	ENSG00000234327	7225	TRPC6	ENSG00000137672
101928000	ZNF232-AS1	ENSG00000234327	7249	TSC2	ENSG00000103197
101928000	ZNF232-AS1	ENSG00000234327	7323	UBE2D3	ENSG00000109332
101928000	ZNF232-AS1	ENSG00000234327	7326	UBE2G1	ENSG00000132388
101928000	ZNF232-AS1	ENSG00000234327	7357	UGCG	ENSG00000148154
101928000	ZNF232-AS1	ENSG00000234327	7572	ZNF24	ENSG00000172466
101928000	ZNF232-AS1	ENSG00000234327	7597	ZBTB25	ENSG00000089775
101928000	ZNF232-AS1	ENSG00000234327	7760	ZNF213	ENSG00000085644
101928000	ZNF232-AS1	ENSG00000234327	7775	ZNF232	ENSG00000167840
101928000	ZNF232-AS1	ENSG00000234327	7917	BAG6	ENSG00000204463
101928000	ZNF232-AS1	ENSG00000234327	7993	UBXN8	ENSG00000104691
101928000	ZNF232-AS1	ENSG00000234327	8312	AXIN1	ENSG00000103126
101928000	ZNF232-AS1	ENSG00000234327	8419	BFSP2	ENSG00000170819
101928000	ZNF232-AS1	ENSG00000234327	8427	ZNF282	ENSG00000170265
101928000	ZNF232-AS1	ENSG00000234327	8440	NCK2	ENSG00000071051
101928000	ZNF232-AS1	ENSG00000234327	8477	GPR65	ENSG00000140030
101928000	ZNF232-AS1	ENSG00000234327	8525	DGKZ	ENSG00000149091
101928000	ZNF232-AS1	ENSG00000234327	8543	LMO4	ENSG00000143013
101928000	ZNF232-AS1	ENSG00000234327	8564	KMO	ENSG00000117009
101928000	ZNF232-AS1	ENSG00000234327	8735	MYH13	ENSG00000006788
101928000	ZNF232-AS1	ENSG00000234327	8774	NAPG	ENSG00000134265
101928000	ZNF232-AS1	ENSG00000234327	8807	IL18RAP	ENSG00000115607
101928000	ZNF232-AS1	ENSG00000234327	8856	NR1I2	ENSG00000144852
101928000	ZNF232-AS1	ENSG00000234327	8875	VNN2	ENSG00000112303
101928000	ZNF232-AS1	ENSG00000234327	8884	SLC5A6	ENSG00000138074
101928000	ZNF232-AS1	ENSG00000234327	8905	AP1S2	ENSG00000182287
101928000	ZNF232-AS1	ENSG00000234327	8942	KYNU	ENSG00000115919
101928000	ZNF232-AS1	ENSG00000234327	9063	PIAS2	ENSG00000078043
101928000	ZNF232-AS1	ENSG00000234327	9066	SYT7	ENSG00000011347
101928000	ZNF232-AS1	ENSG00000234327	9098	USP6	ENSG00000129204
101928000	ZNF232-AS1	ENSG00000234327	9108	MTMR7	ENSG00000003987
101928000	ZNF232-AS1	ENSG00000234327	9135	RABEP1	ENSG00000029725
101928000	ZNF232-AS1	ENSG00000234327	9146	HGS	ENSG00000185359
101928000	ZNF232-AS1	ENSG00000234327	9218	VAPA	ENSG00000101558
101928000	ZNF232-AS1	ENSG00000234327	9236	CCPG1	ENSG00000260916
101928000	ZNF232-AS1	ENSG00000234327	9262	STK17B	ENSG00000081320
101928000	ZNF232-AS1	ENSG00000234327	9263	STK17A	ENSG00000164543
101928000	ZNF232-AS1	ENSG00000234327	9289	ADGRG1	ENSG00000205336
101928000	ZNF232-AS1	ENSG00000234327	9306	SOCS6	ENSG00000170677
101928000	ZNF232-AS1	ENSG00000234327	9352	TXNL1	ENSG00000091164
101928000	ZNF232-AS1	ENSG00000234327	9364	RAB28	ENSG00000157869
101928000	ZNF232-AS1	ENSG00000234327	9409	PEX16	ENSG00000121680
101928000	ZNF232-AS1	ENSG00000234327	9554	SEC22B	ENSG00000265808
101928000	ZNF232-AS1	ENSG00000234327	9569	GTF2IRD1	ENSG00000006704
101928000	ZNF232-AS1	ENSG00000234327	9595	CYTIP	ENSG00000115165
101928000	ZNF232-AS1	ENSG00000234327	9612	NCOR2	ENSG00000196498
101928000	ZNF232-AS1	ENSG00000234327	9704	DHX34	ENSG00000134815
101928000	ZNF232-AS1	ENSG00000234327	9726	ZNF646	ENSG00000167395
101928000	ZNF232-AS1	ENSG00000234327	9727	RAB11FIP3	ENSG00000090565
101928000	ZNF232-AS1	ENSG00000234327	9739	SETD1A	ENSG00000099381
101928000	ZNF232-AS1	ENSG00000234327	9777	TM9SF4	ENSG00000101337
101928000	ZNF232-AS1	ENSG00000234327	9785	DHX38	ENSG00000140829
101928000	ZNF232-AS1	ENSG00000234327	9825	SPATA2	ENSG00000158480
101928000	ZNF232-AS1	ENSG00000234327	9894	TELO2	ENSG00000100726
101928000	ZNF232-AS1	ENSG00000234327	9907	AP5Z1	ENSG00000242802
101928000	ZNF232-AS1	ENSG00000234327	9946	CRYZL1	ENSG00000205758
101928000	ZNF232-AS1	ENSG00000234327	9958	USP15	ENSG00000135655
101928000	ZNF232-AS1	ENSG00000234327	9976	CLEC2B	ENSG00000110852
101928000	ZNF232-AS1	ENSG00000234327	10010	TANK	ENSG00000136560
101928000	ZNF232-AS1	ENSG00000234327	10079	ATP9A	ENSG00000054793
101928000	ZNF232-AS1	ENSG00000234327	10125	RASGRP1	ENSG00000172575
101928000	ZNF232-AS1	ENSG00000234327	10175	CNIH1	ENSG00000100528
101928000	ZNF232-AS1	ENSG00000234327	10219	KLRG1	ENSG00000139187
101928000	ZNF232-AS1	ENSG00000234327	10254	STAM2	ENSG00000115145
101928000	ZNF232-AS1	ENSG00000234327	10300	KATNB1	ENSG00000140854
101928000	ZNF232-AS1	ENSG00000234327	10333	TLR6	ENSG00000174130
101928000	ZNF232-AS1	ENSG00000234327	10349	ABCA10	ENSG00000154263
101928000	ZNF232-AS1	ENSG00000234327	10402	ST3GAL6	ENSG00000064225
101928000	ZNF232-AS1	ENSG00000234327	10498	CARM1	ENSG00000142453
101928000	ZNF232-AS1	ENSG00000234327	10517	FBXW10	ENSG00000171931
101928000	ZNF232-AS1	ENSG00000234327	10559	SLC35A1	ENSG00000164414
101928000	ZNF232-AS1	ENSG00000234327	10666	CD226	ENSG00000150637
101928000	ZNF232-AS1	ENSG00000234327	10668	CGRRF1	ENSG00000100532
101928000	ZNF232-AS1	ENSG00000234327	10673	TNFSF13B	ENSG00000102524
101928000	ZNF232-AS1	ENSG00000234327	10776	ARPP19	ENSG00000128989
101928000	ZNF232-AS1	ENSG00000234327	10778	ZNF271P	ENSG00000257267
101928000	ZNF232-AS1	ENSG00000234327	10800	CYSLTR1	ENSG00000173198
101928000	ZNF232-AS1	ENSG00000234327	10827	FAM114A2	ENSG00000055147
101928000	ZNF232-AS1	ENSG00000234327	10855	HPSE	ENSG00000173083
101928000	ZNF232-AS1	ENSG00000234327	10863	ADAM28	ENSG00000042980
101928000	ZNF232-AS1	ENSG00000234327	10908	PNPLA6	ENSG00000032444
101928000	ZNF232-AS1	ENSG00000234327	10919	EHMT2	ENSG00000204371
101928000	ZNF232-AS1	ENSG00000234327	10933	MORF4L1	ENSG00000185787
101928000	ZNF232-AS1	ENSG00000234327	10972	TMED10	ENSG00000170348
101928000	ZNF232-AS1	ENSG00000234327	10982	MAPRE2	ENSG00000166974
101928000	ZNF232-AS1	ENSG00000234327	11047	ADRM1	ENSG00000130706
101928000	ZNF232-AS1	ENSG00000234327	11080	DNAJB4	ENSG00000162616
101928000	ZNF232-AS1	ENSG00000234327	11162	NUDT6	ENSG00000170917
101928000	ZNF232-AS1	ENSG00000234327	11187	PKP3	ENSG00000184363
101928000	ZNF232-AS1	ENSG00000234327	11216	AKAP10	ENSG00000108599
101928000	ZNF232-AS1	ENSG00000234327	11275	KLHL2	ENSG00000109466
101928000	ZNF232-AS1	ENSG00000234327	11338	U2AF2	ENSG00000063244
101928000	ZNF232-AS1	ENSG00000234327	22797	TFEC	ENSG00000105967
101928000	ZNF232-AS1	ENSG00000234327	22838	RNF44	ENSG00000146083
101928000	ZNF232-AS1	ENSG00000234327	22913	RALY	ENSG00000125970
101928000	ZNF232-AS1	ENSG00000234327	22931	RAB18	ENSG00000099246
101928000	ZNF232-AS1	ENSG00000234327	22936	ELL2	ENSG00000118985
101928000	ZNF232-AS1	ENSG00000234327	22937	SCAP	ENSG00000114650
101928000	ZNF232-AS1	ENSG00000234327	23101	MCF2L2	ENSG00000053524
101928000	ZNF232-AS1	ENSG00000234327	23142	DCUN1D4	ENSG00000109184
101928000	ZNF232-AS1	ENSG00000234327	23144	ZC3H3	ENSG00000014164
101928000	ZNF232-AS1	ENSG00000234327	23246	BOP1	ENSG00000261236
101928000	ZNF232-AS1	ENSG00000234327	23256	SCFD1	ENSG00000092108
101928000	ZNF232-AS1	ENSG00000234327	23295	MGRN1	ENSG00000102858
101928000	ZNF232-AS1	ENSG00000234327	23366	KIAA0895	ENSG00000164542
101928000	ZNF232-AS1	ENSG00000234327	23381	SMG5	ENSG00000198952
101928000	ZNF232-AS1	ENSG00000234327	23412	COMMD3	ENSG00000148444
101928000	ZNF232-AS1	ENSG00000234327	23475	QPRT	ENSG00000103485
101928000	ZNF232-AS1	ENSG00000234327	23484	LEPROTL1	ENSG00000104660
101928000	ZNF232-AS1	ENSG00000234327	23513	SCRIB	ENSG00000180900
101928000	ZNF232-AS1	ENSG00000234327	23564	DDAH2	ENSG00000213722
101928000	ZNF232-AS1	ENSG00000234327	23635	SSBP2	ENSG00000145687
101928000	ZNF232-AS1	ENSG00000234327	23643	LY96	ENSG00000154589
101928000	ZNF232-AS1	ENSG00000234327	23644	EDC4	ENSG00000038358
101928000	ZNF232-AS1	ENSG00000234327	23673	STX12	ENSG00000117758
101928000	ZNF232-AS1	ENSG00000234327	23746	AIPL1	ENSG00000129221
101928000	ZNF232-AS1	ENSG00000234327	24148	PRPF6	ENSG00000101161
101928000	ZNF232-AS1	ENSG00000234327	25816	TNFAIP8	ENSG00000145779
101928000	ZNF232-AS1	ENSG00000234327	25923	ATL3	ENSG00000184743
101928000	ZNF232-AS1	ENSG00000234327	25936	NSL1	ENSG00000117697
101928000	ZNF232-AS1	ENSG00000234327	25977	NECAP1	ENSG00000089818
101928000	ZNF232-AS1	ENSG00000234327	26074	CFAP61	ENSG00000089101
101928000	ZNF232-AS1	ENSG00000234327	26164	MTG2	ENSG00000101181
101928000	ZNF232-AS1	ENSG00000234327	26173	INTS1	ENSG00000164880
101928000	ZNF232-AS1	ENSG00000234327	26205	GMEB2	ENSG00000101216
101928000	ZNF232-AS1	ENSG00000234327	26234	FBXL5	ENSG00000118564
101928000	ZNF232-AS1	ENSG00000234327	27248	ERLEC1	ENSG00000068912
101928000	ZNF232-AS1	ENSG00000234327	28512	NKIRAS1	ENSG00000197885
101928000	ZNF232-AS1	ENSG00000234327	28964	GIT1	ENSG00000108262
101928000	ZNF232-AS1	ENSG00000234327	28966	SNX24	ENSG00000064652
101928000	ZNF232-AS1	ENSG00000234327	29090	TIMM21	ENSG00000075336
101928000	ZNF232-AS1	ENSG00000234327	29121	CLEC2D	ENSG00000069493
101928000	ZNF232-AS1	ENSG00000234327	29126	CD274	ENSG00000120217
101928000	ZNF232-AS1	ENSG00000234327	29785	CYP2S1	ENSG00000167600
101928000	ZNF232-AS1	ENSG00000234327	29803	REPIN1	ENSG00000214022
101928000	ZNF232-AS1	ENSG00000234327	29883	CNOT7	ENSG00000198791
101928000	ZNF232-AS1	ENSG00000234327	29888	STRN4	ENSG00000090372
101928000	ZNF232-AS1	ENSG00000234327	29894	CPSF1	ENSG00000071894
101928000	ZNF232-AS1	ENSG00000234327	29909	GPR171	ENSG00000174946
101928000	ZNF232-AS1	ENSG00000234327	29915	HCFC2	ENSG00000111727
101928000	ZNF232-AS1	ENSG00000234327	29924	EPN1	ENSG00000063245
101928000	ZNF232-AS1	ENSG00000234327	29930	PCDHB1	ENSG00000171815
101928000	ZNF232-AS1	ENSG00000234327	29942	PURG	ENSG00000172733
101928000	ZNF232-AS1	ENSG00000234327	29966	STRN3	ENSG00000196792
101928000	ZNF232-AS1	ENSG00000234327	29988	SLC2A8	ENSG00000136856
101928000	ZNF232-AS1	ENSG00000234327	50626	CYHR1	ENSG00000187954
101928000	ZNF232-AS1	ENSG00000234327	51003	MED31	ENSG00000108590
101928000	ZNF232-AS1	ENSG00000234327	51009	DERL2	ENSG00000072849
101928000	ZNF232-AS1	ENSG00000234327	51014	TMED7	ENSG00000134970
101928000	ZNF232-AS1	ENSG00000234327	51030	TVP23B	ENSG00000171928
101928000	ZNF232-AS1	ENSG00000234327	51086	TNNI3K	ENSG00000116783
101928000	ZNF232-AS1	ENSG00000234327	51124	IER3IP1	ENSG00000134049
101928000	ZNF232-AS1	ENSG00000234327	51128	SAR1B	ENSG00000152700
101928000	ZNF232-AS1	ENSG00000234327	51343	FZR1	ENSG00000105325
101928000	ZNF232-AS1	ENSG00000234327	51444	RNF138	ENSG00000134758
101928000	ZNF232-AS1	ENSG00000234327	51496	CTDSPL2	ENSG00000137770
101928000	ZNF232-AS1	ENSG00000234327	51527	GSKIP	ENSG00000100744
101928000	ZNF232-AS1	ENSG00000234327	51528	JKAMP	ENSG00000050130
101928000	ZNF232-AS1	ENSG00000234327	51614	ERGIC3	ENSG00000125991
101928000	ZNF232-AS1	ENSG00000234327	51762	RAB8B	ENSG00000166128
101928000	ZNF232-AS1	ENSG00000234327	54329	GPR85	ENSG00000164604
101928000	ZNF232-AS1	ENSG00000234327	54495	TMX3	ENSG00000166479
101928000	ZNF232-AS1	ENSG00000234327	54557	SGTB	ENSG00000197860
101928000	ZNF232-AS1	ENSG00000234327	54620	FBXL19	ENSG00000099364
101928000	ZNF232-AS1	ENSG00000234327	54793	KCTD9	ENSG00000104756
101928000	ZNF232-AS1	ENSG00000234327	54826	GIN1	ENSG00000145723
101928000	ZNF232-AS1	ENSG00000234327	54862	CC2D1A	ENSG00000132024
101928000	ZNF232-AS1	ENSG00000234327	54961	SSH3	ENSG00000172830
101928000	ZNF232-AS1	ENSG00000234327	54963	UCKL1	ENSG00000198276
101928000	ZNF232-AS1	ENSG00000234327	54969	HPF1	ENSG00000056050
101928000	ZNF232-AS1	ENSG00000234327	55013	MCUB	ENSG00000005059
101928000	ZNF232-AS1	ENSG00000234327	55016	MARCHF1	ENSG00000145416
101928000	ZNF232-AS1	ENSG00000234327	55180	LINS1	ENSG00000140471
101928000	ZNF232-AS1	ENSG00000234327	55197	RPRD1A	ENSG00000141425
101928000	ZNF232-AS1	ENSG00000234327	55212	BBS7	ENSG00000138686
101928000	ZNF232-AS1	ENSG00000234327	55255	WDR41	ENSG00000164253
101928000	ZNF232-AS1	ENSG00000234327	55296	TBC1D19	ENSG00000109680
101928000	ZNF232-AS1	ENSG00000234327	55520	ELAC1	ENSG00000141642
101928000	ZNF232-AS1	ENSG00000234327	55593	OTUD5	ENSG00000068308
101928000	ZNF232-AS1	ENSG00000234327	55630	SLC39A4	ENSG00000147804
101928000	ZNF232-AS1	ENSG00000234327	55631	LRRC40	ENSG00000066557
101928000	ZNF232-AS1	ENSG00000234327	55661	DDX27	ENSG00000124228
101928000	ZNF232-AS1	ENSG00000234327	55684	RABL6	ENSG00000196642
101928000	ZNF232-AS1	ENSG00000234327	55704	CCDC88A	ENSG00000115355
101928000	ZNF232-AS1	ENSG00000234327	55734	ZFP64	ENSG00000020256
101928000	ZNF232-AS1	ENSG00000234327	55738	ARFGAP1	ENSG00000101199
101928000	ZNF232-AS1	ENSG00000234327	55840	EAF2	ENSG00000145088
101928000	ZNF232-AS1	ENSG00000234327	55843	ARHGAP15	ENSG00000075884
101928000	ZNF232-AS1	ENSG00000234327	56257	MEPCE	ENSG00000146834
101928000	ZNF232-AS1	ENSG00000234327	56479	KCNQ5	ENSG00000185760
101928000	ZNF232-AS1	ENSG00000234327	56605	ERO1B	ENSG00000086619
101928000	ZNF232-AS1	ENSG00000234327	56650	CLDND1	ENSG00000080822
101928000	ZNF232-AS1	ENSG00000234327	56681	SAR1A	ENSG00000079332
101928000	ZNF232-AS1	ENSG00000234327	56949	XAB2	ENSG00000076924
101928000	ZNF232-AS1	ENSG00000234327	56951	C5orf15	ENSG00000113583
101928000	ZNF232-AS1	ENSG00000234327	56996	SLC12A9	ENSG00000146828
101928000	ZNF232-AS1	ENSG00000234327	57096	RPGRIP1	ENSG00000092200
101928000	ZNF232-AS1	ENSG00000234327	57102	C12orf4	ENSG00000047621
101928000	ZNF232-AS1	ENSG00000234327	57109	REXO4	ENSG00000148300
101928000	ZNF232-AS1	ENSG00000234327	57150	SMIM8	ENSG00000111850
101928000	ZNF232-AS1	ENSG00000234327	57455	REXO1	ENSG00000079313
101928000	ZNF232-AS1	ENSG00000234327	57479	PRR12	ENSG00000126464
101928000	ZNF232-AS1	ENSG00000234327	57547	ZNF624	ENSG00000197566
101928000	ZNF232-AS1	ENSG00000234327	57554	LRRC7	ENSG00000033122
101928000	ZNF232-AS1	ENSG00000234327	57572	DOCK6	ENSG00000130158
101928000	ZNF232-AS1	ENSG00000234327	57647	DHX37	ENSG00000150990
101928000	ZNF232-AS1	ENSG00000234327	57662	CAMSAP3	ENSG00000076826
101928000	ZNF232-AS1	ENSG00000234327	57708	MIER1	ENSG00000198160
101928000	ZNF232-AS1	ENSG00000234327	57799	RAB40C	ENSG00000197562
101928000	ZNF232-AS1	ENSG00000234327	58155	PTBP2	ENSG00000117569
101928000	ZNF232-AS1	ENSG00000234327	58475	MS4A7	ENSG00000166927
101928000	ZNF232-AS1	ENSG00000234327	58506	SCAF1	ENSG00000126461
101928000	ZNF232-AS1	ENSG00000234327	60559	SPCS3	ENSG00000129128
101928000	ZNF232-AS1	ENSG00000234327	63914	LINC01590	ENSG00000111850
101928000	ZNF232-AS1	ENSG00000234327	63935	PCIF1	ENSG00000100982
101928000	ZNF232-AS1	ENSG00000234327	63941	NECAB3	ENSG00000125967
101928000	ZNF232-AS1	ENSG00000234327	64092	SAMSN1	ENSG00000155307
101928000	ZNF232-AS1	ENSG00000234327	64285	RHBDF1	ENSG00000007384
101928000	ZNF232-AS1	ENSG00000234327	64407	RGS18	ENSG00000150681
101928000	ZNF232-AS1	ENSG00000234327	64763	ZNF574	ENSG00000105732
101928000	ZNF232-AS1	ENSG00000234327	64772	ENGASE	ENSG00000167280
101928000	ZNF232-AS1	ENSG00000234327	64787	EPS8L2	ENSG00000177106
101928000	ZNF232-AS1	ENSG00000234327	64863	METTL4	ENSG00000101574
101928000	ZNF232-AS1	ENSG00000234327	66036	MTMR9	ENSG00000104643
101928000	ZNF232-AS1	ENSG00000234327	79003	MIS12	ENSG00000167842
101928000	ZNF232-AS1	ENSG00000234327	79144	PPDPF	ENSG00000125534
101928000	ZNF232-AS1	ENSG00000234327	79581	SLC52A2	ENSG00000185803
101928000	ZNF232-AS1	ENSG00000234327	79627	OGFRL1	ENSG00000119900
101928000	ZNF232-AS1	ENSG00000234327	79768	KATNBL1	ENSG00000134152
101928000	ZNF232-AS1	ENSG00000234327	79770	TXNDC15	ENSG00000113621
101928000	ZNF232-AS1	ENSG00000234327	79784	MYH14	ENSG00000105357
101928000	ZNF232-AS1	ENSG00000234327	79874	RABEP2	ENSG00000177548
101928000	ZNF232-AS1	ENSG00000234327	80323	CCDC68	ENSG00000166510
101928000	ZNF232-AS1	ENSG00000234327	80331	DNAJC5	ENSG00000101152
101928000	ZNF232-AS1	ENSG00000234327	80333	KCNIP4	ENSG00000185774
101928000	ZNF232-AS1	ENSG00000234327	80380	PDCD1LG2	ENSG00000197646
101928000	ZNF232-AS1	ENSG00000234327	80728	ARHGAP39	ENSG00000147799
101928000	ZNF232-AS1	ENSG00000234327	81537	SGPP1	ENSG00000126821
101928000	ZNF232-AS1	ENSG00000234327	81542	TMX1	ENSG00000139921
101928000	ZNF232-AS1	ENSG00000234327	81553	CYRIA	ENSG00000197872
101928000	ZNF232-AS1	ENSG00000234327	81857	MED25	ENSG00000104973
101928000	ZNF232-AS1	ENSG00000234327	81858	SHARPIN	ENSG00000179526
101928000	ZNF232-AS1	ENSG00000234327	81890	QTRT1	ENSG00000213339
101928000	ZNF232-AS1	ENSG00000234327	83637	ZMIZ2	ENSG00000122515
101928000	ZNF232-AS1	ENSG00000234327	83744	ZNF484	ENSG00000127081
101928000	ZNF232-AS1	ENSG00000234327	83986	FAM234A	ENSG00000167930
101928000	ZNF232-AS1	ENSG00000234327	84077	C3orf20	ENSG00000131379
101928000	ZNF232-AS1	ENSG00000234327	84223	IQCG	ENSG00000114473
101928000	ZNF232-AS1	ENSG00000234327	84230	LRRC8C	ENSG00000171488
101928000	ZNF232-AS1	ENSG00000234327	84314	TMEM107	ENSG00000179029
101928000	ZNF232-AS1	ENSG00000234327	84501	SPIRE2	ENSG00000204991
101928000	ZNF232-AS1	ENSG00000234327	84514	GHDC	ENSG00000167925
101928000	ZNF232-AS1	ENSG00000234327	84629	TNRC18	ENSG00000182095
101928000	ZNF232-AS1	ENSG00000234327	84791	LINC00467	ENSG00000153363
101928000	ZNF232-AS1	ENSG00000234327	84871	AGBL4	ENSG00000186094
101928000	ZNF232-AS1	ENSG00000234327	84932	RAB2B	ENSG00000129472
101928000	ZNF232-AS1	ENSG00000234327	84938	ATG4C	ENSG00000125703
101928000	ZNF232-AS1	ENSG00000234327	84959	UBASH3B	ENSG00000154127
101928000	ZNF232-AS1	ENSG00000234327	89845	ABCC10	ENSG00000124574
101928000	ZNF232-AS1	ENSG00000234327	90011	KIR3DX1	ENSG00000104970
101928000	ZNF232-AS1	ENSG00000234327	90459	ERI1	ENSG00000104626
101928000	ZNF232-AS1	ENSG00000234327	90488	TMEM263	ENSG00000151135
101928000	ZNF232-AS1	ENSG00000234327	90701	SEC11C	ENSG00000166562
101928000	ZNF232-AS1	ENSG00000234327	90850	ZNF598	ENSG00000167962
101928000	ZNF232-AS1	ENSG00000234327	92482	BBIP1	ENSG00000214413
101928000	ZNF232-AS1	ENSG00000234327	92610	TIFA	ENSG00000145365
101928000	ZNF232-AS1	ENSG00000234327	93587	TRMT10A	ENSG00000145331
101928000	ZNF232-AS1	ENSG00000234327	113201	GOLM2	ENSG00000166734
101928000	ZNF232-AS1	ENSG00000234327	113510	HELQ	ENSG00000163312
101928000	ZNF232-AS1	ENSG00000234327	113878	DTX2	ENSG00000091073
101928000	ZNF232-AS1	ENSG00000234327	114614	MIR155HG	ENSG00000234883
101928000	ZNF232-AS1	ENSG00000234327	115708	TRMT61A	ENSG00000166166
101928000	ZNF232-AS1	ENSG00000234327	116113	FOXP4	ENSG00000137166
101928000	ZNF232-AS1	ENSG00000234327	116115	ZNF526	ENSG00000167625
101928000	ZNF232-AS1	ENSG00000234327	116442	RAB39B	ENSG00000155961
101928000	ZNF232-AS1	ENSG00000234327	116447	TOP1MT	ENSG00000184428
101928000	ZNF232-AS1	ENSG00000234327	116449	CLNK	ENSG00000109684
101928000	ZNF232-AS1	ENSG00000234327	117157	SH2D1B	ENSG00000198574
101928000	ZNF232-AS1	ENSG00000234327	121457	IKBIP	ENSG00000166130
101928000	ZNF232-AS1	ENSG00000234327	123041	SLC24A4	ENSG00000140090
101928000	ZNF232-AS1	ENSG00000234327	123228	SENP8	ENSG00000166192
101928000	ZNF232-AS1	ENSG00000234327	123722	FSD2	ENSG00000186628
101928000	ZNF232-AS1	ENSG00000234327	125150	ZSWIM7	ENSG00000214941
101928000	ZNF232-AS1	ENSG00000234327	125950	RAVER1	ENSG00000161847
101928000	ZNF232-AS1	ENSG00000234327	127396	ZNF684	ENSG00000117010
101928000	ZNF232-AS1	ENSG00000234327	128346	C1orf162	ENSG00000143110
101928000	ZNF232-AS1	ENSG00000234327	128387	TATDN3	ENSG00000203705
101928000	ZNF232-AS1	ENSG00000234327	128646	SIRPD	ENSG00000125900
101928000	ZNF232-AS1	ENSG00000234327	128866	CHMP4B	ENSG00000101421
101928000	ZNF232-AS1	ENSG00000234327	129530	LYG1	ENSG00000144214
101928000	ZNF232-AS1	ENSG00000234327	132789	GNPDA2	ENSG00000163281
101928000	ZNF232-AS1	ENSG00000234327	134549	SHROOM1	ENSG00000164403
101928000	ZNF232-AS1	ENSG00000234327	137492	VPS37A	ENSG00000155975
101928000	ZNF232-AS1	ENSG00000234327	137994	LETM2	ENSG00000165046
101928000	ZNF232-AS1	ENSG00000234327	140456	ASB11	ENSG00000165192
101928000	ZNF232-AS1	ENSG00000234327	140467	ZNF358	ENSG00000198816
101928000	ZNF232-AS1	ENSG00000234327	140700	SAMD10	ENSG00000130590
101928000	ZNF232-AS1	ENSG00000234327	142910	LIPJ	ENSG00000204022
101928000	ZNF232-AS1	ENSG00000234327	143279	HECTD2	ENSG00000165338
101928000	ZNF232-AS1	ENSG00000234327	144535	CFAP54	ENSG00000188596
101928000	ZNF232-AS1	ENSG00000234327	144608	C12orf60	ENSG00000182993
101928000	ZNF232-AS1	ENSG00000234327	144717	PHETA1	ENSG00000198324
101928000	ZNF232-AS1	ENSG00000234327	145389	SLC38A6	ENSG00000139974
101928000	ZNF232-AS1	ENSG00000234327	145438	FRMD6-AS1	ENSG00000273888
101928000	ZNF232-AS1	ENSG00000234327	147339	C18orf25	ENSG00000152242
101928000	ZNF232-AS1	ENSG00000234327	148867	SLC30A7	ENSG00000162695
101928000	ZNF232-AS1	ENSG00000234327	149465	CFAP57	ENSG00000243710
101928000	ZNF232-AS1	ENSG00000234327	152926	PPM1K	ENSG00000163644
101928000	ZNF232-AS1	ENSG00000234327	153339	TMEM167A	ENSG00000174695
101928000	ZNF232-AS1	ENSG00000234327	160364	CLEC12A	ENSG00000172322
101928000	ZNF232-AS1	ENSG00000234327	160419	C12orf50	ENSG00000165805
101928000	ZNF232-AS1	ENSG00000234327	162681	C18orf54	ENSG00000166845
101928000	ZNF232-AS1	ENSG00000234327	163255	ZNF540	ENSG00000171817
101928000	ZNF232-AS1	ENSG00000234327	165186	TOGARAM2	ENSG00000189350
101928000	ZNF232-AS1	ENSG00000234327	169270	ZNF596	ENSG00000172748
101928000	ZNF232-AS1	ENSG00000234327	170487	ACTL10	ENSG00000288649
101928000	ZNF232-AS1	ENSG00000234327	196394	AMN1	ENSG00000151743
101928000	ZNF232-AS1	ENSG00000234327	196951	FAM227B	ENSG00000166262
101928000	ZNF232-AS1	ENSG00000234327	197258	FCSK	ENSG00000157353
101928000	ZNF232-AS1	ENSG00000234327	201456	FBXO15	ENSG00000141665
101928000	ZNF232-AS1	ENSG00000234327	201475	RAB12	ENSG00000206418
101928000	ZNF232-AS1	ENSG00000234327	201973	PRIMPOL	ENSG00000164306
101928000	ZNF232-AS1	ENSG00000234327	203228	C9orf72	ENSG00000147894
101928000	ZNF232-AS1	ENSG00000234327	219749	ZNF25	ENSG00000175395
101928000	ZNF232-AS1	ENSG00000234327	221035	REEP3	ENSG00000165476
101928000	ZNF232-AS1	ENSG00000234327	222662	LHFPL5	ENSG00000197753
101928000	ZNF232-AS1	ENSG00000234327	254013	ETFBKMT	ENSG00000139160
101928000	ZNF232-AS1	ENSG00000234327	255394	TCP11L2	ENSG00000166046
101928000	ZNF232-AS1	ENSG00000234327	255488	RNF144B	ENSG00000137393
101928000	ZNF232-AS1	ENSG00000234327	257358	LINC01366	ENSG00000235172
101928000	ZNF232-AS1	ENSG00000234327	282973	JAKMIP3	ENSG00000188385
101928000	ZNF232-AS1	ENSG00000234327	284611	FAM102B	ENSG00000162636
101928000	ZNF232-AS1	ENSG00000234327	285638	LOC285638	ENSG00000249476
101928000	ZNF232-AS1	ENSG00000234327	285753	CEP57L1	ENSG00000183137
101928000	ZNF232-AS1	ENSG00000234327	285780	LY86-AS1	ENSG00000216863
101928000	ZNF232-AS1	ENSG00000234327	285941	LINC02860	ENSG00000222004
101928000	ZNF232-AS1	ENSG00000234327	286077	FAM83H	ENSG00000180921
101928000	ZNF232-AS1	ENSG00000234327	286442	LINC01281	ENSG00000235304
101928000	ZNF232-AS1	ENSG00000234327	286494	BRAFP1	ENSG00000224775
101928000	ZNF232-AS1	ENSG00000234327	317649	EIF4E3	ENSG00000163412
101928000	ZNF232-AS1	ENSG00000234327	338440	ANO9	ENSG00000185101
101928000	ZNF232-AS1	ENSG00000234327	338811	TAFA2	ENSG00000198673
101928000	ZNF232-AS1	ENSG00000234327	339665	SLC35E4	ENSG00000100036
101928000	ZNF232-AS1	ENSG00000234327	343035	RD3	ENSG00000198570
101928000	ZNF232-AS1	ENSG00000234327	347862	GATD1	ENSG00000177225
101928000	ZNF232-AS1	ENSG00000234327	353345	GPR141	ENSG00000187037
101928000	ZNF232-AS1	ENSG00000234327	374443	LOC374443	ENSG00000256594
101928000	ZNF232-AS1	ENSG00000234327	374618	TEX9	ENSG00000151575
101928000	ZNF232-AS1	ENSG00000234327	374987	NEXN-AS1	ENSG00000235927
101928000	ZNF232-AS1	ENSG00000234327	387119	CEP85L	ENSG00000111860
101928000	ZNF232-AS1	ENSG00000234327	387357	THEMIS	ENSG00000172673
101928000	ZNF232-AS1	ENSG00000234327	389197	C4orf50	ENSG00000181215
101928000	ZNF232-AS1	ENSG00000234327	389289	ANXA2R	ENSG00000177721
101928000	ZNF232-AS1	ENSG00000234327	400658	ZNF516-DT	ENSG00000275763
101928000	ZNF232-AS1	ENSG00000234327	400960	PCBP1-AS1	ENSG00000179818
101928000	ZNF232-AS1	ENSG00000234327	404201	WDFY3-AS2	ENSG00000180769
101928000	ZNF232-AS1	ENSG00000234327	439996	IFIT1B	ENSG00000204010
101928000	ZNF232-AS1	ENSG00000234327	494143	CHAC2	ENSG00000143942
101928000	ZNF232-AS1	ENSG00000234327	497661	C18orf32	ENSG00000177576
101928000	ZNF232-AS1	ENSG00000234327	642280	ZNF876P	ENSG00000198155
101928000	ZNF232-AS1	ENSG00000234327	643418	LIPN	ENSG00000204020
101928000	ZNF232-AS1	ENSG00000234327	644997	PIK3CD-AS1	ENSG00000179840
101928000	ZNF232-AS1	ENSG00000234327	653121	ZBTB8A	ENSG00000160062
101928000	ZNF232-AS1	ENSG00000234327	654254	ZNF732	ENSG00000186777
101928000	ZNF232-AS1	ENSG00000234327	727957	MROH1	ENSG00000179832
101928000	ZNF232-AS1	ENSG00000234327	100128164	LOC100128164	ENSG00000239219
101928000	ZNF232-AS1	ENSG00000234327	100129813	CT45A11P	ENSG00000230162
101928000	ZNF232-AS1	ENSG00000234327	100131017	ZNF316	ENSG00000205903
101928000	ZNF232-AS1	ENSG00000234327	100271033	RPL4P6	ENSG00000230071
101928000	ZNF232-AS1	ENSG00000234327	100421173	LOC100421173	ENSG00000262700
101928000	ZNF232-AS1	ENSG00000234327	100421622	LOC100421622	ENSG00000256723
101928000	ZNF232-AS1	ENSG00000234327	100505635	DAAM2-AS1	ENSG00000235033
101928000	ZNF232-AS1	ENSG00000234327	100506035	LINC00989	ENSG00000250334
101928000	ZNF232-AS1	ENSG00000234327	100506274	LOC100506274	ENSG00000229727
101928000	ZNF232-AS1	ENSG00000234327	100506462	SRD5A3-AS1	ENSG00000249700
101928000	ZNF232-AS1	ENSG00000234327	100506697	LINC00327	ENSG00000232977
101928000	ZNF232-AS1	ENSG00000234327	100507254	LINC01013	ENSG00000228495
101928000	ZNF232-AS1	ENSG00000234327	100507308	TARID	ENSG00000227954
101928000	ZNF232-AS1	ENSG00000234327	100507392	SENCR	ENSG00000254703
101928000	ZNF232-AS1	ENSG00000234327	100533970	P2RX5-TAX1BP3	ENSG00000257950
101928000	ZNF232-AS1	ENSG00000234327	100616530	CFAP418-AS1	ENSG00000253773
101928000	ZNF232-AS1	ENSG00000234327	100996286	LINC02273	ENSG00000245954
101928000	ZNF232-AS1	ENSG00000234327	100996318	LOC100996318	ENSG00000233029
101928000	ZNF232-AS1	ENSG00000234327	100996941	IL21-AS1	ENSG00000227145
101928000	ZNF232-AS1	ENSG00000234327	101926904	LINC01265	ENSG00000249740
101928000	ZNF232-AS1	ENSG00000234327	101927132	LINC02133	ENSG00000261231
101928000	ZNF232-AS1	ENSG00000234327	101927153	LINC02207	ENSG00000258476
101928000	ZNF232-AS1	ENSG00000234327	101927571	LOC101927571	ENSG00000266850
101928000	ZNF232-AS1	ENSG00000234327	101927697	LINC02227	ENSG00000276778
101928000	ZNF232-AS1	ENSG00000234327	101927989	ZNF516-AS1	ENSG00000265778
101928000	ZNF232-AS1	ENSG00000234327	101928062	PRANCR	ENSG00000257815
101928000	ZNF232-AS1	ENSG00000234327	101928101	IL6R-AS1	ENSG00000228013
101928000	ZNF232-AS1	ENSG00000234327	101928243	DARS1-AS1	ENSG00000231890
101928000	ZNF232-AS1	ENSG00000234327	101928248	LINC01229	ENSG00000260876
101928000	ZNF232-AS1	ENSG00000234327	101928464	ZNF433-AS1	ENSG00000219665
101928000	ZNF232-AS1	ENSG00000234327	101929241	LINC02325	ENSG00000246084
101928000	ZNF232-AS1	ENSG00000234327	101929439	LOC101929439	ENSG00000259422
101928000	ZNF232-AS1	ENSG00000234327	105375924	LOC105375924	ENSG00000253214
101928000	ZNF232-AS1	ENSG00000234327	105377540	SAP30-DT	ENSG00000272870
101928000	ZNF232-AS1	ENSG00000234327	105378516	LINC02930	ENSG00000274461
101928000	ZNF232-AS1	ENSG00000234327	105378616	TAF12-DT	ENSG00000229388
84820	POLR2J4	ENSG00000214783	280	AMY2B	ENSG00000240038
84820	POLR2J4	ENSG00000214783	506	ATP5F1B	ENSG00000110955
84820	POLR2J4	ENSG00000214783	582	BBS1	ENSG00000174483
84820	POLR2J4	ENSG00000214783	618	BCYRN1	ENSG00000236824
84820	POLR2J4	ENSG00000214783	889	KRIT1	ENSG00000001631
84820	POLR2J4	ENSG00000214783	1185	CLCN6	ENSG00000011021
84820	POLR2J4	ENSG00000214783	1195	CLK1	ENSG00000013441
84820	POLR2J4	ENSG00000214783	1395	CRHR2	ENSG00000106113
84820	POLR2J4	ENSG00000214783	1427	CRYGS	ENSG00000213139
84820	POLR2J4	ENSG00000214783	1768	DNAH6	ENSG00000115423
84820	POLR2J4	ENSG00000214783	2086	ERV3-1	ENSG00000213462
84820	POLR2J4	ENSG00000214783	2145	EZH1	ENSG00000108799
84820	POLR2J4	ENSG00000214783	2564	GABRE	ENSG00000102287
84820	POLR2J4	ENSG00000214783	2570	GABRR2	ENSG00000111886
84820	POLR2J4	ENSG00000214783	2630	GBAP1	ENSG00000160766
84820	POLR2J4	ENSG00000214783	2749	GLUD1P3	ENSG00000250959
84820	POLR2J4	ENSG00000214783	2796	GNRH1	ENSG00000147437
84820	POLR2J4	ENSG00000214783	2974	GUCY1B2	ENSG00000123201
84820	POLR2J4	ENSG00000214783	3199	HOXA2	ENSG00000105996
84820	POLR2J4	ENSG00000214783	3293	HSD17B3	ENSG00000130948
84820	POLR2J4	ENSG00000214783	3617	IMPG1	ENSG00000112706
84820	POLR2J4	ENSG00000214783	3770	KCNJ14	ENSG00000182324
84820	POLR2J4	ENSG00000214783	4194	MDM4	ENSG00000198625
84820	POLR2J4	ENSG00000214783	4204	MECP2	ENSG00000169057
84820	POLR2J4	ENSG00000214783	4439	MSH5	ENSG00000204410
84820	POLR2J4	ENSG00000214783	4820	NKTR	ENSG00000114857
84820	POLR2J4	ENSG00000214783	5146	PDE6C	ENSG00000095464
84820	POLR2J4	ENSG00000214783	5387	PMS2P3	ENSG00000127957
84820	POLR2J4	ENSG00000214783	5726	TAS2R38	ENSG00000257138
84820	POLR2J4	ENSG00000214783	5922	RASA2	ENSG00000155903
84820	POLR2J4	ENSG00000214783	6580	SLC22A1	ENSG00000175003
84820	POLR2J4	ENSG00000214783	6894	TARBP1	ENSG00000059588
84820	POLR2J4	ENSG00000214783	6991	DYNLT2	ENSG00000184786
84820	POLR2J4	ENSG00000214783	7167	TPI1	ENSG00000111669
84820	POLR2J4	ENSG00000214783	7248	TSC1	ENSG00000165699
84820	POLR2J4	ENSG00000214783	7559	ZNF12	ENSG00000164631
84820	POLR2J4	ENSG00000214783	7567	ZNF19	ENSG00000157429
84820	POLR2J4	ENSG00000214783	7569	ZNF182	ENSG00000147118
84820	POLR2J4	ENSG00000214783	7571	ZNF23	ENSG00000167377
84820	POLR2J4	ENSG00000214783	7574	ZNF26	ENSG00000198393
84820	POLR2J4	ENSG00000214783	7581	ZNF33A	ENSG00000189180
84820	POLR2J4	ENSG00000214783	7582	ZNF33B	ENSG00000196693
84820	POLR2J4	ENSG00000214783	7626	ZNF75D	ENSG00000186376
84820	POLR2J4	ENSG00000214783	7637	ZNF84	ENSG00000198040
84820	POLR2J4	ENSG00000214783	7644	ZNF91	ENSG00000167232
84820	POLR2J4	ENSG00000214783	7745	ZKSCAN8	ENSG00000198315
84820	POLR2J4	ENSG00000214783	7746	ZSCAN9	ENSG00000137185
84820	POLR2J4	ENSG00000214783	7750	ZMYM2	ENSG00000121741
84820	POLR2J4	ENSG00000214783	7767	ZNF224	ENSG00000267680
84820	POLR2J4	ENSG00000214783	7919	DDX39B	ENSG00000198563
84820	POLR2J4	ENSG00000214783	7920	ABHD16A	ENSG00000204427
84820	POLR2J4	ENSG00000214783	8473	OGT	ENSG00000147162
84820	POLR2J4	ENSG00000214783	8552	INE1	ENSG00000224975
84820	POLR2J4	ENSG00000214783	8621	CDK13	ENSG00000065883
84820	POLR2J4	ENSG00000214783	8632	DNAH17	ENSG00000187775
84820	POLR2J4	ENSG00000214783	8675	STX16	ENSG00000124222
84820	POLR2J4	ENSG00000214783	8681	JMJD7-PLA2G4B	ENSG00000168970
84820	POLR2J4	ENSG00000214783	8858	PROZ	ENSG00000126231
84820	POLR2J4	ENSG00000214783	8874	ARHGEF7	ENSG00000102606
84820	POLR2J4	ENSG00000214783	9095	TBX19	ENSG00000143178
84820	POLR2J4	ENSG00000214783	9098	USP6	ENSG00000129204
84820	POLR2J4	ENSG00000214783	9205	ZMYM5	ENSG00000132950
84820	POLR2J4	ENSG00000214783	9220	TIAF1	ENSG00000221995
84820	POLR2J4	ENSG00000214783	9481	SLC25A27	ENSG00000153291
84820	POLR2J4	ENSG00000214783	9584	RBM39	ENSG00000131051
84820	POLR2J4	ENSG00000214783	9649	RALGPS1	ENSG00000136828
84820	POLR2J4	ENSG00000214783	9877	ZC3H11A	ENSG00000058673
84820	POLR2J4	ENSG00000214783	9924	PAN2	ENSG00000135473
84820	POLR2J4	ENSG00000214783	9988	DMTF1	ENSG00000135164
84820	POLR2J4	ENSG00000214783	10057	ABCC5	ENSG00000114770
84820	POLR2J4	ENSG00000214783	10147	SUGP2	ENSG00000064607
84820	POLR2J4	ENSG00000214783	10180	RBM6	ENSG00000004534
84820	POLR2J4	ENSG00000214783	10181	RBM5	ENSG00000003756
84820	POLR2J4	ENSG00000214783	10443	N4BP2L2	ENSG00000244754
84820	POLR2J4	ENSG00000214783	10724	OGA	ENSG00000198408
84820	POLR2J4	ENSG00000214783	10725	NFAT5	ENSG00000102908
84820	POLR2J4	ENSG00000214783	11159	RABL2A	ENSG00000144134
84820	POLR2J4	ENSG00000214783	11272	PRR4	ENSG00000111215
84820	POLR2J4	ENSG00000214783	22847	ZNF507	ENSG00000168813
84820	POLR2J4	ENSG00000214783	22864	R3HDM2	ENSG00000179912
84820	POLR2J4	ENSG00000214783	22889	KHDC4	ENSG00000132680
84820	POLR2J4	ENSG00000214783	23033	DOP1A	ENSG00000083097
84820	POLR2J4	ENSG00000214783	23099	ZBTB43	ENSG00000169155
84820	POLR2J4	ENSG00000214783	23113	CUL9	ENSG00000112659
84820	POLR2J4	ENSG00000214783	23126	POGZ	ENSG00000143442
84820	POLR2J4	ENSG00000214783	23334	SZT2	ENSG00000198198
84820	POLR2J4	ENSG00000214783	23353	SUN1	ENSG00000164828
84820	POLR2J4	ENSG00000214783	23360	FNBP4	ENSG00000109920
84820	POLR2J4	ENSG00000214783	25862	USP49	ENSG00000164663
84820	POLR2J4	ENSG00000214783	25948	KBTBD2	ENSG00000170852
84820	POLR2J4	ENSG00000214783	25956	SEC31B	ENSG00000075826
84820	POLR2J4	ENSG00000214783	25957	PNISR	ENSG00000132424
84820	POLR2J4	ENSG00000214783	25981	DNAH1	ENSG00000114841
84820	POLR2J4	ENSG00000214783	26140	TTLL3	ENSG00000214021
84820	POLR2J4	ENSG00000214783	26152	ZNF337	ENSG00000130684
84820	POLR2J4	ENSG00000214783	26266	SLC13A4	ENSG00000164707
84820	POLR2J4	ENSG00000214783	26785	SNORD63	ENSG00000206989
84820	POLR2J4	ENSG00000214783	27031	NPHP3	ENSG00000113971
84820	POLR2J4	ENSG00000214783	27094	KCNMB3	ENSG00000171121
84820	POLR2J4	ENSG00000214783	27148	STK36	ENSG00000163482
84820	POLR2J4	ENSG00000214783	27327	TNRC6A	ENSG00000090905
84820	POLR2J4	ENSG00000214783	29990	PILRB	ENSG00000121716
84820	POLR2J4	ENSG00000214783	50717	DCAF8	ENSG00000132716
84820	POLR2J4	ENSG00000214783	50832	TAS2R4	ENSG00000127364
84820	POLR2J4	ENSG00000214783	50839	TAS2R10	ENSG00000121318
84820	POLR2J4	ENSG00000214783	50840	TAS2R14	ENSG00000212127
84820	POLR2J4	ENSG00000214783	51032	CELA2B	ENSG00000215704
84820	POLR2J4	ENSG00000214783	51149	MRNIP	ENSG00000161010
84820	POLR2J4	ENSG00000214783	51202	DDX47	ENSG00000213782
84820	POLR2J4	ENSG00000214783	51265	CDKL3	ENSG00000006837
84820	POLR2J4	ENSG00000214783	51281	ANKMY1	ENSG00000144504
84820	POLR2J4	ENSG00000214783	51351	ZNF117	ENSG00000152926
84820	POLR2J4	ENSG00000214783	51380	CSAD	ENSG00000139631
84820	POLR2J4	ENSG00000214783	51455	REV1	ENSG00000135945
84820	POLR2J4	ENSG00000214783	51463	GPR89B	ENSG00000188092
84820	POLR2J4	ENSG00000214783	51585	PCF11	ENSG00000165494
84820	POLR2J4	ENSG00000214783	51710	ZNF44	ENSG00000197857
84820	POLR2J4	ENSG00000214783	51747	LUC7L3	ENSG00000108848
84820	POLR2J4	ENSG00000214783	54429	TAS2R5	ENSG00000127366
84820	POLR2J4	ENSG00000214783	54520	CCDC93	ENSG00000125633
84820	POLR2J4	ENSG00000214783	54540	FAM193B	ENSG00000146067
84820	POLR2J4	ENSG00000214783	54553	MIR4453HG	ENSG00000268471
84820	POLR2J4	ENSG00000214783	54737	MPHOSPH8	ENSG00000196199
84820	POLR2J4	ENSG00000214783	54806	AHI1	ENSG00000135541
84820	POLR2J4	ENSG00000214783	54856	GON4L	ENSG00000116580
84820	POLR2J4	ENSG00000214783	54882	ANKHD1	ENSG00000131503
84820	POLR2J4	ENSG00000214783	55064	SPATA6L	ENSG00000106686
84820	POLR2J4	ENSG00000214783	55082	ARGLU1	ENSG00000134884
84820	POLR2J4	ENSG00000214783	55096	EBLN2	ENSG00000255423
84820	POLR2J4	ENSG00000214783	55208	DCUN1D2	ENSG00000150401
84820	POLR2J4	ENSG00000214783	55285	RBM41	ENSG00000089682
84820	POLR2J4	ENSG00000214783	55578	SUPT20H	ENSG00000102710
84820	POLR2J4	ENSG00000214783	55582	KIF27	ENSG00000165115
84820	POLR2J4	ENSG00000214783	55592	GOLGA2P5	ENSG00000238105
84820	POLR2J4	ENSG00000214783	55599	RNPC3	ENSG00000185946
84820	POLR2J4	ENSG00000214783	55608	ANKRD10	ENSG00000088448
84820	POLR2J4	ENSG00000214783	55758	RCOR3	ENSG00000117625
84820	POLR2J4	ENSG00000214783	55761	TTC17	ENSG00000052841
84820	POLR2J4	ENSG00000214783	55769	ZNF83	ENSG00000167766
84820	POLR2J4	ENSG00000214783	55779	CFAP44	ENSG00000206530
84820	POLR2J4	ENSG00000214783	55835	CENPJ	ENSG00000151849
84820	POLR2J4	ENSG00000214783	56413	LTB4R2	ENSG00000213906
84820	POLR2J4	ENSG00000214783	57018	CCNL1	ENSG00000163660
84820	POLR2J4	ENSG00000214783	57035	RSRP1	ENSG00000117616
84820	POLR2J4	ENSG00000214783	57396	CLK4	ENSG00000113240
84820	POLR2J4	ENSG00000214783	57560	IFT80	ENSG00000068885
84820	POLR2J4	ENSG00000214783	57577	CCDC191	ENSG00000163617
84820	POLR2J4	ENSG00000214783	57585	CRAMP1	ENSG00000007545
84820	POLR2J4	ENSG00000214783	57639	CCDC146	ENSG00000135205
84820	POLR2J4	ENSG00000214783	57654	UVSSA	ENSG00000163945
84820	POLR2J4	ENSG00000214783	57786	RBAK	ENSG00000146587
84820	POLR2J4	ENSG00000214783	58487	CREBZF	ENSG00000137504
84820	POLR2J4	ENSG00000214783	58496	LY6G5B	ENSG00000240053
84820	POLR2J4	ENSG00000214783	63908	NAPB	ENSG00000125814
84820	POLR2J4	ENSG00000214783	64062	RBM26	ENSG00000139746
84820	POLR2J4	ENSG00000214783	64433	LINC00244	ENSG00000279418
84820	POLR2J4	ENSG00000214783	64599	GIGYF1	ENSG00000146830
84820	POLR2J4	ENSG00000214783	64770	CCDC14	ENSG00000175455
84820	POLR2J4	ENSG00000214783	65110	UPF3A	ENSG00000169062
84820	POLR2J4	ENSG00000214783	65981	CAPRIN2	ENSG00000110888
84820	POLR2J4	ENSG00000214783	79048	SECISBP2	ENSG00000187742
84820	POLR2J4	ENSG00000214783	79364	ZXDC	ENSG00000070476
84820	POLR2J4	ENSG00000214783	79663	HSPBAP1	ENSG00000169087
84820	POLR2J4	ENSG00000214783	79684	MSANTD2	ENSG00000120458
84820	POLR2J4	ENSG00000214783	79800	CARF	ENSG00000138380
84820	POLR2J4	ENSG00000214783	79854	LINC00115	ENSG00000225880
84820	POLR2J4	ENSG00000214783	79969	ATAT1	ENSG00000137343
84820	POLR2J4	ENSG00000214783	79970	ZNF767P	ENSG00000133624
84820	POLR2J4	ENSG00000214783	80705	TSGA10	ENSG00000135951
84820	POLR2J4	ENSG00000214783	80755	AARSD1	ENSG00000266967
84820	POLR2J4	ENSG00000214783	80862	ZNRD1ASP	ENSG00000204623
84820	POLR2J4	ENSG00000214783	80864	EGFL8	ENSG00000241404
84820	POLR2J4	ENSG00000214783	81571	MIR600HG	ENSG00000236901
84820	POLR2J4	ENSG00000214783	81669	CCNL2	ENSG00000221978
84820	POLR2J4	ENSG00000214783	83875	BCO2	ENSG00000197580
84820	POLR2J4	ENSG00000214783	84070	FAM186B	ENSG00000135436
84820	POLR2J4	ENSG00000214783	84129	ACAD11	ENSG00000240303
84820	POLR2J4	ENSG00000214783	84163	GTF2IRD2	ENSG00000196275
84820	POLR2J4	ENSG00000214783	84173	ELMOD3	ENSG00000115459
84820	POLR2J4	ENSG00000214783	84182	MINDY4	ENSG00000106125
84820	POLR2J4	ENSG00000214783	84253	GARNL3	ENSG00000136895
84820	POLR2J4	ENSG00000214783	84449	ZNF333	ENSG00000160961
84820	POLR2J4	ENSG00000214783	84460	ZMAT1	ENSG00000166432
84820	POLR2J4	ENSG00000214783	84614	ZBTB37	ENSG00000185278
84820	POLR2J4	ENSG00000214783	84725	PLEKHA8	ENSG00000106086
84820	POLR2J4	ENSG00000214783	84851	TRIM52	ENSG00000183718
84820	POLR2J4	ENSG00000214783	84874	ZNF514	ENSG00000144026
84820	POLR2J4	ENSG00000214783	84964	ALKBH6	ENSG00000239382
84820	POLR2J4	ENSG00000214783	89848	FCHSD1	ENSG00000197948
84820	POLR2J4	ENSG00000214783	89884	LHX4	ENSG00000121454
84820	POLR2J4	ENSG00000214783	90338	ZNF160	ENSG00000170949
84820	POLR2J4	ENSG00000214783	90592	ZNF700	ENSG00000196757
84820	POLR2J4	ENSG00000214783	90639	COX19	ENSG00000240230
84820	POLR2J4	ENSG00000214783	90799	CEP95	ENSG00000258890
84820	POLR2J4	ENSG00000214783	91316	GUSBP11	ENSG00000228315
84820	POLR2J4	ENSG00000214783	112849	L3HYPDH	ENSG00000126790
84820	POLR2J4	ENSG00000214783	114044	MCM3AP-AS1	ENSG00000215424
84820	POLR2J4	ENSG00000214783	114327	EFHC1	ENSG00000096093
84820	POLR2J4	ENSG00000214783	114659	LRRC37B	ENSG00000185158
84820	POLR2J4	ENSG00000214783	114803	MYSM1	ENSG00000162601
84820	POLR2J4	ENSG00000214783	114819	CROCCP3	ENSG00000080947
84820	POLR2J4	ENSG00000214783	114823	LENG8	ENSG00000167615
84820	POLR2J4	ENSG00000214783	115196	ZNF554	ENSG00000172006
84820	POLR2J4	ENSG00000214783	116369	SLC26A8	ENSG00000112053
84820	POLR2J4	ENSG00000214783	116828	N4BP2L2-IT2	ENSG00000281026
84820	POLR2J4	ENSG00000214783	117155	CATSPER2	ENSG00000166762
84820	POLR2J4	ENSG00000214783	117608	ZNF354B	ENSG00000178338
84820	POLR2J4	ENSG00000214783	118490	MSS51	ENSG00000166343
84820	POLR2J4	ENSG00000214783	119016	AGAP4	ENSG00000188234
84820	POLR2J4	ENSG00000214783	119437	CTAGE7P	ENSG00000233122
84820	POLR2J4	ENSG00000214783	124989	EFCAB13	ENSG00000178852
84820	POLR2J4	ENSG00000214783	126248	WDR88	ENSG00000166359
84820	POLR2J4	ENSG00000214783	126626	GABPB2	ENSG00000143458
84820	POLR2J4	ENSG00000214783	127495	LRRC39	ENSG00000122477
84820	POLR2J4	ENSG00000214783	127579	DCST2	ENSG00000163354
84820	POLR2J4	ENSG00000214783	128864	C20orf144	ENSG00000149609
84820	POLR2J4	ENSG00000214783	130162	CLHC1	ENSG00000162994
84820	POLR2J4	ENSG00000214783	130733	TMEM178A	ENSG00000152154
84820	POLR2J4	ENSG00000214783	130872	AHSA2P	ENSG00000173209
84820	POLR2J4	ENSG00000214783	131096	KCNH8	ENSG00000183960
84820	POLR2J4	ENSG00000214783	132241	RPL32P3	ENSG00000251474
84820	POLR2J4	ENSG00000214783	135152	B3GAT2	ENSG00000112309
84820	POLR2J4	ENSG00000214783	136332	LRGUK	ENSG00000155530
84820	POLR2J4	ENSG00000214783	138639	PTPDC1	ENSG00000158079
84820	POLR2J4	ENSG00000214783	140545	RNF32	ENSG00000105982
84820	POLR2J4	ENSG00000214783	140902	R3HDML	ENSG00000101074
84820	POLR2J4	ENSG00000214783	144132	DNHD1	ENSG00000179532
84820	POLR2J4	ENSG00000214783	144983	HNRNPA1L2	ENSG00000139675
84820	POLR2J4	ENSG00000214783	147991	DPY19L3	ENSG00000178904
84820	POLR2J4	ENSG00000214783	148898	ZNF436-AS1	ENSG00000249087
84820	POLR2J4	ENSG00000214783	149013	NBPF12	ENSG00000268043
84820	POLR2J4	ENSG00000214783	149095	DCST1	ENSG00000163357
84820	POLR2J4	ENSG00000214783	150709	ANKAR	ENSG00000151687
84820	POLR2J4	ENSG00000214783	150776	SMPD4BP	ENSG00000152117
84820	POLR2J4	ENSG00000214783	151613	TTC14	ENSG00000163728
84820	POLR2J4	ENSG00000214783	154881	KCTD7	ENSG00000243335
84820	POLR2J4	ENSG00000214783	155060	LOC155060	ENSG00000244560
84820	POLR2J4	ENSG00000214783	155435	RBM33	ENSG00000184863
84820	POLR2J4	ENSG00000214783	158234	TRMT10B	ENSG00000165275
84820	POLR2J4	ENSG00000214783	158358	KIAA2026	ENSG00000183354
84820	POLR2J4	ENSG00000214783	158431	ZNF782	ENSG00000196597
84820	POLR2J4	ENSG00000214783	160851	DGKH	ENSG00000102780
84820	POLR2J4	ENSG00000214783	161406	RPL7AP10	ENSG00000240522
84820	POLR2J4	ENSG00000214783	162993	ZNF846	ENSG00000196605
84820	POLR2J4	ENSG00000214783	164684	WBP2NL	ENSG00000183066
84820	POLR2J4	ENSG00000214783	170959	ZNF431	ENSG00000196705
84820	POLR2J4	ENSG00000214783	196441	ZFC3H1	ENSG00000133858
84820	POLR2J4	ENSG00000214783	199223	TTC21A	ENSG00000168026
84820	POLR2J4	ENSG00000214783	200030	NBPF11	ENSG00000263956
84820	POLR2J4	ENSG00000214783	200197	TMEM51-AS1	ENSG00000175147
84820	POLR2J4	ENSG00000214783	200420	ALMS1P1	ENSG00000163016
84820	POLR2J4	ENSG00000214783	200539	ANKRD23	ENSG00000163126
84820	POLR2J4	ENSG00000214783	220081	ERICH6B	ENSG00000165837
84820	POLR2J4	ENSG00000214783	220112	CTAGE3P	ENSG00000232872
84820	POLR2J4	ENSG00000214783	220729	SDHAP4	ENSG00000214135
84820	POLR2J4	ENSG00000214783	220869	CBWD5	ENSG00000147996
84820	POLR2J4	ENSG00000214783	221178	SPATA13	ENSG00000182957
84820	POLR2J4	ENSG00000214783	221262	CCDC162P	ENSG00000203799
84820	POLR2J4	ENSG00000214783	221442	ADCY10P1	ENSG00000161912
84820	POLR2J4	ENSG00000214783	222255	ATXN7L1	ENSG00000146776
84820	POLR2J4	ENSG00000214783	253018	HCG27	ENSG00000206344
84820	POLR2J4	ENSG00000214783	253650	ANKRD18A	ENSG00000180071
84820	POLR2J4	ENSG00000214783	253769	WDR27	ENSG00000184465
84820	POLR2J4	ENSG00000214783	254048	UBN2	ENSG00000157741
84820	POLR2J4	ENSG00000214783	255812	SDHAP1	ENSG00000185485
84820	POLR2J4	ENSG00000214783	255967	PAN3	ENSG00000152520
84820	POLR2J4	ENSG00000214783	257044	CATSPERE	ENSG00000179397
84820	POLR2J4	ENSG00000214783	259295	TAS2R20	ENSG00000255837
84820	POLR2J4	ENSG00000214783	283131	NEAT1	ENSG00000245532
84820	POLR2J4	ENSG00000214783	283314	C1RL-AS1	ENSG00000205885
84820	POLR2J4	ENSG00000214783	283507	SUGT1P3	ENSG00000239827
84820	POLR2J4	ENSG00000214783	283521	TMEM272	ENSG00000281106
84820	POLR2J4	ENSG00000214783	283876	LINC00921	ENSG00000281005
84820	POLR2J4	ENSG00000214783	283922	PDPR2P	ENSG00000214331
84820	POLR2J4	ENSG00000214783	283970	PDXDC2P-NPIPB14P	ENSG00000196696
84820	POLR2J4	ENSG00000214783	284040	CDRT4	ENSG00000239704
84820	POLR2J4	ENSG00000214783	284371	ZNF841	ENSG00000197608
84820	POLR2J4	ENSG00000214783	284443	ZNF493	ENSG00000196268
84820	POLR2J4	ENSG00000214783	284618	RUSC1-AS1	ENSG00000225855
84820	POLR2J4	ENSG00000214783	284680	SPATA46	ENSG00000171722
84820	POLR2J4	ENSG00000214783	284900	TTC28-AS1	ENSG00000235954
84820	POLR2J4	ENSG00000214783	284992	CCDC150	ENSG00000144395
84820	POLR2J4	ENSG00000214783	285231	FBXW12	ENSG00000164049
84820	POLR2J4	ENSG00000214783	285268	ZNF621	ENSG00000172888
84820	POLR2J4	ENSG00000214783	285463	CTBP1-AS	ENSG00000280927
84820	POLR2J4	ENSG00000214783	285908	LINC00174	ENSG00000179406
84820	POLR2J4	ENSG00000214783	285989	ZNF789	ENSG00000198556
84820	POLR2J4	ENSG00000214783	286006	LSMEM1	ENSG00000181016
84820	POLR2J4	ENSG00000214783	286103	ZNF252P-AS1	ENSG00000255559
84820	POLR2J4	ENSG00000214783	286453	CSGALNACT2P1	ENSG00000182574
84820	POLR2J4	ENSG00000214783	337873	H2BC20P	ENSG00000261716
84820	POLR2J4	ENSG00000214783	338657	CENATAC	ENSG00000186166
84820	POLR2J4	ENSG00000214783	338817	LINC01252	ENSG00000247157
84820	POLR2J4	ENSG00000214783	339105	PRSS53	ENSG00000151006
84820	POLR2J4	ENSG00000214783	339789	LINC00299	ENSG00000236790
84820	POLR2J4	ENSG00000214783	339874	NUDT16-DT	ENSG00000250608
84820	POLR2J4	ENSG00000214783	339883	APRG1	ENSG00000198590
84820	POLR2J4	ENSG00000214783	340156	MYLK4	ENSG00000145949
84820	POLR2J4	ENSG00000214783	340351	AGBL3	ENSG00000146856
84820	POLR2J4	ENSG00000214783	340554	ZC3H12B	ENSG00000102053
84820	POLR2J4	ENSG00000214783	341676	NEK5	ENSG00000197168
84820	POLR2J4	ENSG00000214783	344405	PRORSD1P	ENSG00000162997
84820	POLR2J4	ENSG00000214783	346653	GARIN1A	ENSG00000205085
84820	POLR2J4	ENSG00000214783	374977	MROH7	ENSG00000184313
84820	POLR2J4	ENSG00000214783	375190	FAM228B	ENSG00000219626
84820	POLR2J4	ENSG00000214783	375260	WASH2P	ENSG00000146556
84820	POLR2J4	ENSG00000214783	375593	TRIM73	ENSG00000178809
84820	POLR2J4	ENSG00000214783	375759	C9orf50	ENSG00000179058
84820	POLR2J4	ENSG00000214783	376940	ZC3H6	ENSG00000188177
84820	POLR2J4	ENSG00000214783	387036	GUSBP2	ENSG00000241549
84820	POLR2J4	ENSG00000214783	387921	NHLRC3	ENSG00000188811
84820	POLR2J4	ENSG00000214783	388685	LINC01138	ENSG00000274020
84820	POLR2J4	ENSG00000214783	389170	LEKR1	ENSG00000197980
84820	POLR2J4	ENSG00000214783	390595	UBAP1L	ENSG00000246922
84820	POLR2J4	ENSG00000214783	392509	ARL13A	ENSG00000174225
84820	POLR2J4	ENSG00000214783	399671	HEATR4	ENSG00000187105
84820	POLR2J4	ENSG00000214783	399761	BMS1P1	ENSG00000204177
84820	POLR2J4	ENSG00000214783	400242	DICER1-AS1	ENSG00000235706
84820	POLR2J4	ENSG00000214783	400512	NSMCE1-DT	ENSG00000245888
84820	POLR2J4	ENSG00000214783	400818	NBPF9	ENSG00000269713
84820	POLR2J4	ENSG00000214783	401251	SAPCD1	ENSG00000228727
84820	POLR2J4	ENSG00000214783	401265	KLHL31	ENSG00000124743
84820	POLR2J4	ENSG00000214783	401577	CD99P1	ENSG00000223773
84820	POLR2J4	ENSG00000214783	402016	BPIFB9P	ENSG00000125997
84820	POLR2J4	ENSG00000214783	407975	MIR17HG	ENSG00000215417
84820	POLR2J4	ENSG00000214783	414189	AGAP6	ENSG00000204149
84820	POLR2J4	ENSG00000214783	414208	ZNF32-AS2	ENSG00000230565
84820	POLR2J4	ENSG00000214783	414777	HCG18	ENSG00000231074
84820	POLR2J4	ENSG00000214783	440104	TMEM198B	ENSG00000182796
84820	POLR2J4	ENSG00000214783	440248	HERC2P9	ENSG00000206149
84820	POLR2J4	ENSG00000214783	440295	GOLGA6L9	ENSG00000197978
84820	POLR2J4	ENSG00000214783	440345	NPIPB4	ENSG00000185864
84820	POLR2J4	ENSG00000214783	440944	THUMPD3-AS1	ENSG00000206573
84820	POLR2J4	ENSG00000214783	441194	PMS2CL	ENSG00000187953
84820	POLR2J4	ENSG00000214783	441212	RP9P	ENSG00000205763
84820	POLR2J4	ENSG00000214783	442242	RPL7P28	ENSG00000218632
84820	POLR2J4	ENSG00000214783	442497	LOC442497	ENSG00000249574
84820	POLR2J4	ENSG00000214783	442590	SPDYE5	ENSG00000170092
84820	POLR2J4	ENSG00000214783	445571	CBWD3	ENSG00000196873
84820	POLR2J4	ENSG00000214783	448990	TAS2R6P	ENSG00000270923
84820	POLR2J4	ENSG00000214783	493754	RABGEF1P1	ENSG00000229180
84820	POLR2J4	ENSG00000214783	548644	POLR2J3	ENSG00000285437
84820	POLR2J4	ENSG00000214783	574501	MIR499A	ENSG00000207635
84820	POLR2J4	ENSG00000214783	619518	SSBP3-AS1	ENSG00000198711
84820	POLR2J4	ENSG00000214783	641467	TSC22D1-AS1	ENSG00000278156
84820	POLR2J4	ENSG00000214783	641977	SEPTIN7P2	ENSG00000214765
84820	POLR2J4	ENSG00000214783	643180	CCT6P3	ENSG00000234585
84820	POLR2J4	ENSG00000214783	643641	ZNF862	ENSG00000106479
84820	POLR2J4	ENSG00000214783	643699	GOLGA8N	ENSG00000232653
84820	POLR2J4	ENSG00000214783	644019	CBWD6	ENSG00000215126
84820	POLR2J4	ENSG00000214783	645513	SEPTIN7P14	ENSG00000245958
84820	POLR2J4	ENSG00000214783	652170	COX4I1P2	ENSG00000228869
84820	POLR2J4	ENSG00000214783	653160	GPR199P	ENSG00000241014
84820	POLR2J4	ENSG00000214783	654434	SNHG20	ENSG00000234912
84820	POLR2J4	ENSG00000214783	677796	SNORA5C	ENSG00000201772
84820	POLR2J4	ENSG00000214783	693232	MIR647	ENSG00000207554
84820	POLR2J4	ENSG00000214783	727956	SDHAP2	ENSG00000242086
84820	POLR2J4	ENSG00000214783	728537	C2orf92	ENSG00000228486
84820	POLR2J4	ENSG00000214783	728621	CCDC30	ENSG00000186409
84820	POLR2J4	ENSG00000214783	729092	AGAP5	ENSG00000172650
84820	POLR2J4	ENSG00000214783	729096	BMS1P4	ENSG00000271816
84820	POLR2J4	ENSG00000214783	729603	CHP1P2	ENSG00000213073
84820	POLR2J4	ENSG00000214783	729867	LOC729867	ENSG00000227741
84820	POLR2J4	ENSG00000214783	730051	ZNF814	ENSG00000204514
84820	POLR2J4	ENSG00000214783	100113386	UCKL1-AS1	ENSG00000280213
84820	POLR2J4	ENSG00000214783	100127907	HNRNPCP7	ENSG00000228653
84820	POLR2J4	ENSG00000214783	100128494	LOC100128494	ENSG00000251143
84820	POLR2J4	ENSG00000214783	100128770	LOC100128770	ENSG00000205890
84820	POLR2J4	ENSG00000214783	100129060	SEMA3F-AS1	ENSG00000235016
84820	POLR2J4	ENSG00000214783	100129196	MATN1-AS1	ENSG00000186056
84820	POLR2J4	ENSG00000214783	100129482	ZNF37BP	ENSG00000234420
84820	POLR2J4	ENSG00000214783	100129517	RPL26P23	ENSG00000234450
84820	POLR2J4	ENSG00000214783	100129726	LINC01126	ENSG00000279873
84820	POLR2J4	ENSG00000214783	100129917	PCGF3-AS1	ENSG00000249592
84820	POLR2J4	ENSG00000214783	100130015	URAHP	ENSG00000222019
84820	POLR2J4	ENSG00000214783	100130357	LOC100130357	ENSG00000215022
84820	POLR2J4	ENSG00000214783	100131434	EOLA1-DT	ENSG00000241769
84820	POLR2J4	ENSG00000214783	100131465	LOC100131465	ENSG00000215795
84820	POLR2J4	ENSG00000214783	100132057	PDE4DIPP6	ENSG00000231551
84820	POLR2J4	ENSG00000214783	100133091	LINC03009	ENSG00000205485
84820	POLR2J4	ENSG00000214783	100134015	UBOX5-AS1	ENSG00000235958
84820	POLR2J4	ENSG00000214783	100137049	PLA2G4B	ENSG00000243708
84820	POLR2J4	ENSG00000214783	100270971	RPL28P2	ENSG00000237641
84820	POLR2J4	ENSG00000214783	100271017	RPL37P12	ENSG00000237916
84820	POLR2J4	ENSG00000214783	100271044	RPL8P5	ENSG00000232926
84820	POLR2J4	ENSG00000214783	100271193	RPL31P34	ENSG00000231359
84820	POLR2J4	ENSG00000214783	100271479	RPL31P46	ENSG00000241170
84820	POLR2J4	ENSG00000214783	100272228	EOLA2-DT	ENSG00000235703
84820	POLR2J4	ENSG00000214783	100287049	DCAF8-DT	ENSG00000228606
84820	POLR2J4	ENSG00000214783	100287722	AP4B1-AS1	ENSG00000226167
84820	POLR2J4	ENSG00000214783	100287898	TTC34	ENSG00000215912
84820	POLR2J4	ENSG00000214783	100288123	LOC100288123	ENSG00000267244
84820	POLR2J4	ENSG00000214783	100288142	NBPF20	ENSG00000162825
84820	POLR2J4	ENSG00000214783	100289414	PHB1P9	ENSG00000230224
84820	POLR2J4	ENSG00000214783	100302691	LINC00184	ENSG00000224939
84820	POLR2J4	ENSG00000214783	100310846	ANKRD61	ENSG00000157999
84820	POLR2J4	ENSG00000214783	100312828	VN1R83P	ENSG00000268521
84820	POLR2J4	ENSG00000214783	100379592	RNY4P10	ENSG00000202441
84820	POLR2J4	ENSG00000214783	100419075	AK3P3	ENSG00000230042
84820	POLR2J4	ENSG00000214783	100421582	PAIP1P1	ENSG00000233892
84820	POLR2J4	ENSG00000214783	100421806	ENPP7P11	ENSG00000250942
84820	POLR2J4	ENSG00000214783	100421816	ENPP7P4	ENSG00000241278
84820	POLR2J4	ENSG00000214783	100422254	EBAG9P1	ENSG00000233690
84820	POLR2J4	ENSG00000214783	100422265	SUMO2P19	ENSG00000253328
84820	POLR2J4	ENSG00000214783	100462813	RHOT1P1	ENSG00000266145
84820	POLR2J4	ENSG00000214783	100499483	CCDC180	ENSG00000197816
84820	POLR2J4	ENSG00000214783	100505555	LOC100505555	ENSG00000196605
84820	POLR2J4	ENSG00000214783	100505648	RAD51-AS1	ENSG00000245849
84820	POLR2J4	ENSG00000214783	100505696	SH3BP5-AS1	ENSG00000224660
84820	POLR2J4	ENSG00000214783	100505774	LOC100505774	ENSG00000226833
84820	POLR2J4	ENSG00000214783	100505894	TMEM161B-DT	ENSG00000247828
84820	POLR2J4	ENSG00000214783	100506060	SMG1P7	ENSG00000261556
84820	POLR2J4	ENSG00000214783	100506070	RBFADN	ENSG00000261126
84820	POLR2J4	ENSG00000214783	100506127	GVQW3	ENSG00000179240
84820	POLR2J4	ENSG00000214783	100506215	PAXBP1-AS1	ENSG00000238197
84820	POLR2J4	ENSG00000214783	100506428	CBR3-AS1	ENSG00000236830
84820	POLR2J4	ENSG00000214783	100506504	PRKCZ-AS1	ENSG00000182873
84820	POLR2J4	ENSG00000214783	100506516	LINC01176	ENSG00000281404
84820	POLR2J4	ENSG00000214783	100506599	PPP1R26-AS1	ENSG00000225361
84820	POLR2J4	ENSG00000214783	100506713	ALOX12-AS1	ENSG00000215067
84820	POLR2J4	ENSG00000214783	100506779	TSPOAP1-AS1	ENSG00000265148
84820	POLR2J4	ENSG00000214783	100507032	TMCC1-DT	ENSG00000271270
84820	POLR2J4	ENSG00000214783	100507034	PITRM1-AS1	ENSG00000237399
84820	POLR2J4	ENSG00000214783	100507173	LINC01012	ENSG00000281706
84820	POLR2J4	ENSG00000214783	100507178	SLFNL1-AS1	ENSG00000281207
84820	POLR2J4	ENSG00000214783	100507283	MSANTD2-AS1	ENSG00000245498
84820	POLR2J4	ENSG00000214783	100507398	INTS6-AS1	ENSG00000236778
84820	POLR2J4	ENSG00000214783	100507487	LINC02615	ENSG00000251432
84820	POLR2J4	ENSG00000214783	100507551	PGLS-DT	ENSG00000269439
84820	POLR2J4	ENSG00000214783	100527960	MROH7-TTC4	ENSG00000271723
84820	POLR2J4	ENSG00000214783	100532732	MSH5-SAPCD1	ENSG00000255152
84820	POLR2J4	ENSG00000214783	100532746	PPT2-EGFL8	ENSG00000258388
84820	POLR2J4	ENSG00000214783	100534593	STX16-NPEPL1	ENSG00000254995
84820	POLR2J4	ENSG00000214783	100862704	RB1-DT	ENSG00000231473
84820	POLR2J4	ENSG00000214783	100873369	RNA5SP37	ENSG00000202290
84820	POLR2J4	ENSG00000214783	100873912	DUTP6	ENSG00000225171
84820	POLR2J4	ENSG00000214783	100874058	COX10-DT	ENSG00000236088
84820	POLR2J4	ENSG00000214783	100874097	UBE2Q1-AS1	ENSG00000229780
84820	POLR2J4	ENSG00000214783	100874434	SNRPGP14	ENSG00000236577
84820	POLR2J4	ENSG00000214783	100887750	MRPS31P5	ENSG00000243406
84820	POLR2J4	ENSG00000214783	101735302	STAG3L5P	ENSG00000242294
84820	POLR2J4	ENSG00000214783	101752399	STAG3L5P-PVRIG2P-PILRB	ENSG00000272752
84820	POLR2J4	ENSG00000214783	101752400	CAPN10-DT	ENSG00000260942
84820	POLR2J4	ENSG00000214783	101926987	DLGAP4-AS1	ENSG00000232907
84820	POLR2J4	ENSG00000214783	101927056	LINC02614	ENSG00000241288
84820	POLR2J4	ENSG00000214783	101927288	MANEA-DT	ENSG00000261366
84820	POLR2J4	ENSG00000214783	101927559	CEBPB-AS1	ENSG00000277449
84820	POLR2J4	ENSG00000214783	101927612	RNF139-DT	ENSG00000245149
84820	POLR2J4	ENSG00000214783	101927631	ADNP-AS1	ENSG00000259456
84820	POLR2J4	ENSG00000214783	101927858	RNF32-AS1	ENSG00000224903
84820	POLR2J4	ENSG00000214783	101927901	LINC02421	ENSG00000255970
84820	POLR2J4	ENSG00000214783	101928053	LOC101928053	ENSG00000246308
84820	POLR2J4	ENSG00000214783	101929140	LOC101929140	ENSG00000278390
84820	POLR2J4	ENSG00000214783	101929215	THBS4-AS1	ENSG00000249825
84820	POLR2J4	ENSG00000214783	101929302	RFX3-DT	ENSG00000232104
84820	POLR2J4	ENSG00000214783	101929657	LOC101929657	ENSG00000273523
84820	POLR2J4	ENSG00000214783	101929719	LOC101929719	ENSG00000254363
84820	POLR2J4	ENSG00000214783	102723166	STAM-DT	ENSG00000260589
84820	POLR2J4	ENSG00000214783	102723566	LOC102723566	ENSG00000225032
84820	POLR2J4	ENSG00000214783	102724684	LOC102724684	ENSG00000267026
84820	POLR2J4	ENSG00000214783	102724814	AP1G2-AS1	ENSG00000258727
84820	POLR2J4	ENSG00000214783	102724826	ZNF337-AS1	ENSG00000213742
84820	POLR2J4	ENSG00000214783	103344931	LOC103344931	ENSG00000260917
84820	POLR2J4	ENSG00000214783	104355426	LENG8-AS1	ENSG00000226696
84820	POLR2J4	ENSG00000214783	105370941	LOC105370941	ENSG00000261136
84820	POLR2J4	ENSG00000214783	105371084	RSL1D1-DT	ENSG00000263307
84820	POLR2J4	ENSG00000214783	105372273	LOC105372273	ENSG00000267082
84820	POLR2J4	ENSG00000214783	105372321	LOC105372321	ENSG00000268119
84820	POLR2J4	ENSG00000214783	105372476	ZNF460-AS1	ENSG00000267871
84820	POLR2J4	ENSG00000214783	105372481	ERVK3-1	ENSG00000142396
84820	POLR2J4	ENSG00000214783	105373159	RAB4A-AS1	ENSG00000177788
84820	POLR2J4	ENSG00000214783	105375095	LOC105375095	ENSG00000249379
84820	POLR2J4	ENSG00000214783	105375606	MNX1-AS2	ENSG00000235029
84820	POLR2J4	ENSG00000214783	105378580	LINC01409	ENSG00000237491
84820	POLR2J4	ENSG00000214783	106479903	RNU6-762P	ENSG00000252916
84820	POLR2J4	ENSG00000214783	106480360	UBE2FP3	ENSG00000233337
84820	POLR2J4	ENSG00000214783	106480630	RNU6-1016P	ENSG00000252498
84820	POLR2J4	ENSG00000214783	106480837	RN7SKP16	ENSG00000222112
84820	POLR2J4	ENSG00000214783	106481014	RN7SL333P	ENSG00000239494
84820	POLR2J4	ENSG00000214783	106481310	RNU6-418P	ENSG00000206762
84820	POLR2J4	ENSG00000214783	106481388	RNU6-652P	ENSG00000202358
84820	POLR2J4	ENSG00000214783	106481623	RNU1-103P	ENSG00000252311
84820	POLR2J4	ENSG00000214783	106481637	RNU2-11P	ENSG00000239122
84820	POLR2J4	ENSG00000214783	106481663	HNRNPA1P49	ENSG00000233231
84820	POLR2J4	ENSG00000214783	106481734	GTF2IP9	ENSG00000251451
84820	POLR2J4	ENSG00000214783	106481735	GTF2IP14	ENSG00000226002
84820	POLR2J4	ENSG00000214783	106481866	RNU4ATAC18P	ENSG00000251988
84820	POLR2J4	ENSG00000214783	106481919	RNU6-850P	ENSG00000252743
84820	POLR2J4	ENSG00000214783	106707243	PRH1-TAS2R14	ENSG00000212127
84820	POLR2J4	ENSG00000214783	107057644	RN7SKP70	ENSG00000252464
84820	POLR2J4	ENSG00000214783	107984921	LINC01772	ENSG00000226029
84820	POLR2J4	ENSG00000214783	107985781	FSIP2-AS1	ENSG00000231646
84820	POLR2J4	ENSG00000214783	109286553	ARHGAP27P1-BPTFP1-KPNA2P3	ENSG00000215769
84820	POLR2J4	ENSG00000214783	109504726	ERV3-1-ZNF117	ENSG00000152926
84820	POLR2J4	ENSG00000214783	109616972	SNORA68B	ENSG00000201388
84820	POLR2J4	ENSG00000214783	109617013	SNORD63B	ENSG00000222937
84820	POLR2J4	ENSG00000214783	110841583	LAMC1-AS1	ENSG00000224468
84820	POLR2J4	ENSG00000214783	112267877	PPP1CB-DT	ENSG00000226833
84820	POLR2J4	ENSG00000214783	112806053	TBILA	ENSG00000261488
84820	POLR2J4	ENSG00000214783	115830329	ZNNT1	ENSG00000261087
441204	LINC02981	ENSG00000214870	59	ACTA2	ENSG00000107796
441204	LINC02981	ENSG00000214870	90	ACVR1	ENSG00000115170
441204	LINC02981	ENSG00000214870	101	ADAM8	ENSG00000151651
441204	LINC02981	ENSG00000214870	141	ADPRH	ENSG00000144843
441204	LINC02981	ENSG00000214870	165	AEBP1	ENSG00000106624
441204	LINC02981	ENSG00000214870	220	ALDH1A3	ENSG00000184254
441204	LINC02981	ENSG00000214870	347	APOD	ENSG00000189058
441204	LINC02981	ENSG00000214870	411	ARSB	ENSG00000113273
441204	LINC02981	ENSG00000214870	576	ADGRB2	ENSG00000121753
441204	LINC02981	ENSG00000214870	622	BDH1	ENSG00000161267
441204	LINC02981	ENSG00000214870	631	BFSP1	ENSG00000125864
441204	LINC02981	ENSG00000214870	633	BGN	ENSG00000182492
441204	LINC02981	ENSG00000214870	710	SERPING1	ENSG00000149131
441204	LINC02981	ENSG00000214870	715	C1R	ENSG00000159403
441204	LINC02981	ENSG00000214870	716	C1S	ENSG00000182326
441204	LINC02981	ENSG00000214870	718	C3	ENSG00000125730
441204	LINC02981	ENSG00000214870	767	CA8	ENSG00000178538
441204	LINC02981	ENSG00000214870	858	CAV2	ENSG00000105971
441204	LINC02981	ENSG00000214870	861	RUNX1	ENSG00000159216
441204	LINC02981	ENSG00000214870	871	SERPINH1	ENSG00000149257
441204	LINC02981	ENSG00000214870	1003	CDH5	ENSG00000179776
441204	LINC02981	ENSG00000214870	1009	CDH11	ENSG00000140937
441204	LINC02981	ENSG00000214870	1036	CDO1	ENSG00000129596
441204	LINC02981	ENSG00000214870	1123	CHN1	ENSG00000128656
441204	LINC02981	ENSG00000214870	1266	CNN3	ENSG00000117519
441204	LINC02981	ENSG00000214870	1278	COL1A2	ENSG00000164692
441204	LINC02981	ENSG00000214870	1281	COL3A1	ENSG00000168542
441204	LINC02981	ENSG00000214870	1289	COL5A1	ENSG00000130635
441204	LINC02981	ENSG00000214870	1290	COL5A2	ENSG00000204262
441204	LINC02981	ENSG00000214870	1291	COL6A1	ENSG00000142156
441204	LINC02981	ENSG00000214870	1295	COL8A1	ENSG00000144810
441204	LINC02981	ENSG00000214870	1296	COL8A2	ENSG00000171812
441204	LINC02981	ENSG00000214870	1301	COL11A1	ENSG00000060718
441204	LINC02981	ENSG00000214870	1307	COL16A1	ENSG00000084636
441204	LINC02981	ENSG00000214870	1311	COMP	ENSG00000105664
441204	LINC02981	ENSG00000214870	1400	CRMP1	ENSG00000072832
441204	LINC02981	ENSG00000214870	1462	VCAN	ENSG00000038427
441204	LINC02981	ENSG00000214870	1466	CSRP2	ENSG00000175183
441204	LINC02981	ENSG00000214870	1490	CCN2	ENSG00000118523
441204	LINC02981	ENSG00000214870	1513	CTSK	ENSG00000143387
441204	LINC02981	ENSG00000214870	1627	DBN1	ENSG00000113758
441204	LINC02981	ENSG00000214870	1734	DIO2	ENSG00000211448
441204	LINC02981	ENSG00000214870	1742	DLG4	ENSG00000132535
441204	LINC02981	ENSG00000214870	1788	DNMT3A	ENSG00000119772
441204	LINC02981	ENSG00000214870	1809	DPYSL3	ENSG00000113657
441204	LINC02981	ENSG00000214870	1840	DTX1	ENSG00000135144
441204	LINC02981	ENSG00000214870	1903	S1PR3	ENSG00000213694
441204	LINC02981	ENSG00000214870	1911	PHC1	ENSG00000111752
441204	LINC02981	ENSG00000214870	1949	EFNB3	ENSG00000108947
441204	LINC02981	ENSG00000214870	1959	EGR2	ENSG00000122877
441204	LINC02981	ENSG00000214870	2006	ELN	ENSG00000049540
441204	LINC02981	ENSG00000214870	2043	EPHA4	ENSG00000116106
441204	LINC02981	ENSG00000214870	2057	EPOR	ENSG00000187266
441204	LINC02981	ENSG00000214870	2149	F2R	ENSG00000181104
441204	LINC02981	ENSG00000214870	2150	F2RL1	ENSG00000164251
441204	LINC02981	ENSG00000214870	2191	FAP	ENSG00000078098
441204	LINC02981	ENSG00000214870	2192	FBLN1	ENSG00000077942
441204	LINC02981	ENSG00000214870	2200	FBN1	ENSG00000166147
441204	LINC02981	ENSG00000214870	2202	EFEMP1	ENSG00000115380
441204	LINC02981	ENSG00000214870	2242	FES	ENSG00000182511
441204	LINC02981	ENSG00000214870	2246	FGF1	ENSG00000113578
441204	LINC02981	ENSG00000214870	2260	FGFR1	ENSG00000077782
441204	LINC02981	ENSG00000214870	2275	FHL3	ENSG00000183386
441204	LINC02981	ENSG00000214870	2300	FOXL1	ENSG00000176678
441204	LINC02981	ENSG00000214870	2307	FOXS1	ENSG00000179772
441204	LINC02981	ENSG00000214870	2331	FMOD	ENSG00000122176
441204	LINC02981	ENSG00000214870	2335	FN1	ENSG00000115414
441204	LINC02981	ENSG00000214870	2487	FRZB	ENSG00000162998
441204	LINC02981	ENSG00000214870	2534	FYN	ENSG00000010810
441204	LINC02981	ENSG00000214870	2535	FZD2	ENSG00000180340
441204	LINC02981	ENSG00000214870	2615	LRRC32	ENSG00000137507
441204	LINC02981	ENSG00000214870	2687	GGT5	ENSG00000099998
441204	LINC02981	ENSG00000214870	2701	GJA4	ENSG00000187513
441204	LINC02981	ENSG00000214870	2735	GLI1	ENSG00000111087
441204	LINC02981	ENSG00000214870	2736	GLI2	ENSG00000074047
441204	LINC02981	ENSG00000214870	2771	GNAI2	ENSG00000114353
441204	LINC02981	ENSG00000214870	2817	GPC1	ENSG00000063660
441204	LINC02981	ENSG00000214870	2825	CMKLR2	ENSG00000183671
441204	LINC02981	ENSG00000214870	2894	GRID1	ENSG00000182771
441204	LINC02981	ENSG00000214870	2922	GRP	ENSG00000134443
441204	LINC02981	ENSG00000214870	2983	GUCY1B1	ENSG00000061918
441204	LINC02981	ENSG00000214870	3090	HIC1	ENSG00000177374
441204	LINC02981	ENSG00000214870	3140	MR1	ENSG00000153029
441204	LINC02981	ENSG00000214870	3142	HLX	ENSG00000136630
441204	LINC02981	ENSG00000214870	3486	IGFBP3	ENSG00000146674
441204	LINC02981	ENSG00000214870	3487	IGFBP4	ENSG00000141753
441204	LINC02981	ENSG00000214870	3490	IGFBP7	ENSG00000163453
441204	LINC02981	ENSG00000214870	3491	CCN1	ENSG00000142871
441204	LINC02981	ENSG00000214870	3554	IL1R1	ENSG00000115594
441204	LINC02981	ENSG00000214870	3671	ISLR	ENSG00000129009
441204	LINC02981	ENSG00000214870	3764	KCNJ8	ENSG00000121361
441204	LINC02981	ENSG00000214870	3797	KIF3C	ENSG00000084731
441204	LINC02981	ENSG00000214870	3801	KIFC3	ENSG00000140859
441204	LINC02981	ENSG00000214870	3912	LAMB1	ENSG00000091136
441204	LINC02981	ENSG00000214870	3915	LAMC1	ENSG00000135862
441204	LINC02981	ENSG00000214870	3956	LGALS1	ENSG00000100097
441204	LINC02981	ENSG00000214870	4016	LOXL1	ENSG00000129038
441204	LINC02981	ENSG00000214870	4053	LTBP2	ENSG00000119681
441204	LINC02981	ENSG00000214870	4054	LTBP3	ENSG00000168056
441204	LINC02981	ENSG00000214870	4060	LUM	ENSG00000139329
441204	LINC02981	ENSG00000214870	4066	LYL1	ENSG00000104903
441204	LINC02981	ENSG00000214870	4148	MATN3	ENSG00000132031
441204	LINC02981	ENSG00000214870	4223	MEOX2	ENSG00000106511
441204	LINC02981	ENSG00000214870	4237	MFAP2	ENSG00000117122
441204	LINC02981	ENSG00000214870	4240	MFGE8	ENSG00000140545
441204	LINC02981	ENSG00000214870	4313	MMP2	ENSG00000087245
441204	LINC02981	ENSG00000214870	4323	MMP14	ENSG00000157227
441204	LINC02981	ENSG00000214870	4330	MN1	ENSG00000169184
441204	LINC02981	ENSG00000214870	4628	MYH10	ENSG00000133026
441204	LINC02981	ENSG00000214870	4640	MYO1A	ENSG00000166866
441204	LINC02981	ENSG00000214870	4776	NFATC4	ENSG00000100968
441204	LINC02981	ENSG00000214870	4837	NNMT	ENSG00000166741
441204	LINC02981	ENSG00000214870	4854	NOTCH3	ENSG00000074181
441204	LINC02981	ENSG00000214870	4855	NOTCH4	ENSG00000204301
441204	LINC02981	ENSG00000214870	4856	CCN3	ENSG00000136999
441204	LINC02981	ENSG00000214870	4920	ROR2	ENSG00000169071
441204	LINC02981	ENSG00000214870	4947	OAZ2	ENSG00000180304
441204	LINC02981	ENSG00000214870	4982	TNFRSF11B	ENSG00000164761
441204	LINC02981	ENSG00000214870	4987	OPRL1	ENSG00000125510
441204	LINC02981	ENSG00000214870	5010	CLDN11	ENSG00000013297
441204	LINC02981	ENSG00000214870	5066	PAM	ENSG00000145730
441204	LINC02981	ENSG00000214870	5105	PCK1	ENSG00000124253
441204	LINC02981	ENSG00000214870	5118	PCOLCE	ENSG00000106333
441204	LINC02981	ENSG00000214870	5122	PCSK1	ENSG00000175426
441204	LINC02981	ENSG00000214870	5136	PDE1A	ENSG00000115252
441204	LINC02981	ENSG00000214870	5155	PDGFB	ENSG00000100311
441204	LINC02981	ENSG00000214870	5157	PDGFRL	ENSG00000104213
441204	LINC02981	ENSG00000214870	5159	PDGFRB	ENSG00000113721
441204	LINC02981	ENSG00000214870	5176	SERPINF1	ENSG00000132386
441204	LINC02981	ENSG00000214870	5244	ABCB4	ENSG00000005471
441204	LINC02981	ENSG00000214870	5327	PLAT	ENSG00000104368
441204	LINC02981	ENSG00000214870	5330	PLCB2	ENSG00000137841
441204	LINC02981	ENSG00000214870	5396	PRRX1	ENSG00000116132
441204	LINC02981	ENSG00000214870	5413	SEPTIN5	ENSG00000184702
441204	LINC02981	ENSG00000214870	5414	SEPTIN4	ENSG00000108387
441204	LINC02981	ENSG00000214870	5420	PODXL	ENSG00000128567
441204	LINC02981	ENSG00000214870	5463	POU6F1	ENSG00000184271
441204	LINC02981	ENSG00000214870	5475	PPEF1	ENSG00000086717
441204	LINC02981	ENSG00000214870	5587	PRKD1	ENSG00000184304
441204	LINC02981	ENSG00000214870	5654	HTRA1	ENSG00000166033
441204	LINC02981	ENSG00000214870	5733	PTGER3	ENSG00000050628
441204	LINC02981	ENSG00000214870	5739	PTGIR	ENSG00000160013
441204	LINC02981	ENSG00000214870	5937	RBMS1	ENSG00000153250
441204	LINC02981	ENSG00000214870	6092	ROBO2	ENSG00000185008
441204	LINC02981	ENSG00000214870	6320	CLEC11A	ENSG00000105472
441204	LINC02981	ENSG00000214870	6324	SCN1B	ENSG00000105711
441204	LINC02981	ENSG00000214870	6383	SDC2	ENSG00000169439
441204	LINC02981	ENSG00000214870	6424	SFRP4	ENSG00000106483
441204	LINC02981	ENSG00000214870	6508	SLC4A3	ENSG00000114923
441204	LINC02981	ENSG00000214870	6560	SLC12A4	ENSG00000124067
441204	LINC02981	ENSG00000214870	6566	SLC16A1	ENSG00000155380
441204	LINC02981	ENSG00000214870	6594	SMARCA1	ENSG00000102038
441204	LINC02981	ENSG00000214870	6604	SMARCD3	ENSG00000082014
441204	LINC02981	ENSG00000214870	6678	SPARC	ENSG00000113140
441204	LINC02981	ENSG00000214870	7040	TGFB1	ENSG00000105329
441204	LINC02981	ENSG00000214870	7042	TGFB2	ENSG00000092969
441204	LINC02981	ENSG00000214870	7043	TGFB3	ENSG00000119699
441204	LINC02981	ENSG00000214870	7058	THBS2	ENSG00000186340
441204	LINC02981	ENSG00000214870	7059	THBS3	ENSG00000169231
441204	LINC02981	ENSG00000214870	7066	THPO	ENSG00000090534
441204	LINC02981	ENSG00000214870	7070	THY1	ENSG00000154096
441204	LINC02981	ENSG00000214870	7077	TIMP2	ENSG00000035862
441204	LINC02981	ENSG00000214870	7100	TLR5	ENSG00000187554
441204	LINC02981	ENSG00000214870	7106	TSPAN4	ENSG00000214063
441204	LINC02981	ENSG00000214870	7113	TMPRSS2	ENSG00000184012
441204	LINC02981	ENSG00000214870	7172	TPMT	ENSG00000137364
441204	LINC02981	ENSG00000214870	7216	TRO	ENSG00000067445
441204	LINC02981	ENSG00000214870	7291	TWIST1	ENSG00000122691
441204	LINC02981	ENSG00000214870	7421	VDR	ENSG00000111424
441204	LINC02981	ENSG00000214870	7431	VIM	ENSG00000026025
441204	LINC02981	ENSG00000214870	7786	MAP3K12	ENSG00000139625
441204	LINC02981	ENSG00000214870	7846	TUBA1A	ENSG00000167552
441204	LINC02981	ENSG00000214870	7855	FZD5	ENSG00000163251
441204	LINC02981	ENSG00000214870	8111	GPR68	ENSG00000119714
441204	LINC02981	ENSG00000214870	8396	PIP4K2B	ENSG00000276293
441204	LINC02981	ENSG00000214870	8408	ULK1	ENSG00000177169
441204	LINC02981	ENSG00000214870	8434	RECK	ENSG00000122707
441204	LINC02981	ENSG00000214870	8460	TPST1	ENSG00000169902
441204	LINC02981	ENSG00000214870	8482	SEMA7A	ENSG00000138623
441204	LINC02981	ENSG00000214870	8532	CPZ	ENSG00000109625
441204	LINC02981	ENSG00000214870	8631	SKAP1	ENSG00000141293
441204	LINC02981	ENSG00000214870	8646	CHRD	ENSG00000090539
441204	LINC02981	ENSG00000214870	8742	TNFSF12	ENSG00000239697
441204	LINC02981	ENSG00000214870	8745	ADAM23	ENSG00000114948
441204	LINC02981	ENSG00000214870	8824	CES2	ENSG00000172831
441204	LINC02981	ENSG00000214870	8869	ST3GAL5	ENSG00000115525
441204	LINC02981	ENSG00000214870	8910	SGCE	ENSG00000127990
441204	LINC02981	ENSG00000214870	9023	CH25H	ENSG00000138135
441204	LINC02981	ENSG00000214870	9182	RASSF9	ENSG00000198774
441204	LINC02981	ENSG00000214870	9242	MSC	ENSG00000178860
441204	LINC02981	ENSG00000214870	9253	NUMBL	ENSG00000105245
441204	LINC02981	ENSG00000214870	9315	NREP	ENSG00000134986
441204	LINC02981	ENSG00000214870	9358	ITGBL1	ENSG00000198542
441204	LINC02981	ENSG00000214870	9368	SLC9A3R1	ENSG00000109062
441204	LINC02981	ENSG00000214870	9448	MAP4K4	ENSG00000071054
441204	LINC02981	ENSG00000214870	9454	HOMER3	ENSG00000051128
441204	LINC02981	ENSG00000214870	9467	SH3BP5	ENSG00000131370
441204	LINC02981	ENSG00000214870	9469	CHST3	ENSG00000122863
441204	LINC02981	ENSG00000214870	9627	SNCAIP	ENSG00000064692
441204	LINC02981	ENSG00000214870	9638	FEZ1	ENSG00000149557
441204	LINC02981	ENSG00000214870	9719	ADAMTSL2	ENSG00000197859
441204	LINC02981	ENSG00000214870	9746	CLSTN3	ENSG00000139182
441204	LINC02981	ENSG00000214870	9754	STARD8	ENSG00000130052
441204	LINC02981	ENSG00000214870	9808	KIAA0087	ENSG00000122548
441204	LINC02981	ENSG00000214870	9811	CTIF	ENSG00000134030
441204	LINC02981	ENSG00000214870	9823	ARMCX2	ENSG00000184867
441204	LINC02981	ENSG00000214870	9828	ARHGEF17	ENSG00000110237
441204	LINC02981	ENSG00000214870	9865	TRIL	ENSG00000255690
441204	LINC02981	ENSG00000214870	9891	NUAK1	ENSG00000074590
441204	LINC02981	ENSG00000214870	9900	SV2A	ENSG00000159164
441204	LINC02981	ENSG00000214870	9902	MRC2	ENSG00000011028
441204	LINC02981	ENSG00000214870	9911	TMCC2	ENSG00000133069
441204	LINC02981	ENSG00000214870	9922	IQSEC1	ENSG00000144711
441204	LINC02981	ENSG00000214870	9945	GFPT2	ENSG00000131459
441204	LINC02981	ENSG00000214870	10046	MAMLD1	ENSG00000013619
441204	LINC02981	ENSG00000214870	10123	ARL4C	ENSG00000188042
441204	LINC02981	ENSG00000214870	10186	LHFPL6	ENSG00000183722
441204	LINC02981	ENSG00000214870	10216	PRG4	ENSG00000116690
441204	LINC02981	ENSG00000214870	10234	LRRC17	ENSG00000128606
441204	LINC02981	ENSG00000214870	10278	EFS	ENSG00000100842
441204	LINC02981	ENSG00000214870	10287	RGS19	ENSG00000171700
441204	LINC02981	ENSG00000214870	10401	PIAS3	ENSG00000131788
441204	LINC02981	ENSG00000214870	10409	BASP1	ENSG00000176788
441204	LINC02981	ENSG00000214870	10417	SPON2	ENSG00000159674
441204	LINC02981	ENSG00000214870	10468	FST	ENSG00000134363
441204	LINC02981	ENSG00000214870	10570	DPYSL4	ENSG00000151640
441204	LINC02981	ENSG00000214870	10602	CDC42EP3	ENSG00000163171
441204	LINC02981	ENSG00000214870	10681	GNB5	ENSG00000069966
441204	LINC02981	ENSG00000214870	10699	CORIN	ENSG00000145244
441204	LINC02981	ENSG00000214870	11067	DEPP1	ENSG00000165507
441204	LINC02981	ENSG00000214870	11074	TRIM31	ENSG00000204616
441204	LINC02981	ENSG00000214870	11117	EMILIN1	ENSG00000138080
441204	LINC02981	ENSG00000214870	11148	HHLA2	ENSG00000114455
441204	LINC02981	ENSG00000214870	11167	FSTL1	ENSG00000163430
441204	LINC02981	ENSG00000214870	11173	ADAMTS7	ENSG00000136378
441204	LINC02981	ENSG00000214870	11174	ADAMTS6	ENSG00000049192
441204	LINC02981	ENSG00000214870	11178	LZTS1	ENSG00000061337
441204	LINC02981	ENSG00000214870	11185	INMT	ENSG00000241644
441204	LINC02981	ENSG00000214870	11245	GPR176	ENSG00000166073
441204	LINC02981	ENSG00000214870	22801	ITGA11	ENSG00000137809
441204	LINC02981	ENSG00000214870	22808	MRAS	ENSG00000158186
441204	LINC02981	ENSG00000214870	22873	DZIP1	ENSG00000134874
441204	LINC02981	ENSG00000214870	23024	PDZRN3	ENSG00000121440
441204	LINC02981	ENSG00000214870	23129	PLXND1	ENSG00000004399
441204	LINC02981	ENSG00000214870	23180	RFTN1	ENSG00000131378
441204	LINC02981	ENSG00000214870	23213	SULF1	ENSG00000137573
441204	LINC02981	ENSG00000214870	23258	DENND5A	ENSG00000184014
441204	LINC02981	ENSG00000214870	23363	OBSL1	ENSG00000124006
441204	LINC02981	ENSG00000214870	23432	GPR161	ENSG00000143147
441204	LINC02981	ENSG00000214870	23462	HEY1	ENSG00000164683
441204	LINC02981	ENSG00000214870	23466	CBX6	ENSG00000183741
441204	LINC02981	ENSG00000214870	23612	PHLDA3	ENSG00000174307
441204	LINC02981	ENSG00000214870	23641	LDOC1	ENSG00000182195
441204	LINC02981	ENSG00000214870	24141	LAMP5	ENSG00000125869
441204	LINC02981	ENSG00000214870	25817	TAFA5	ENSG00000219438
441204	LINC02981	ENSG00000214870	25900	IFFO1	ENSG00000010295
441204	LINC02981	ENSG00000214870	25903	OLFML2B	ENSG00000162745
441204	LINC02981	ENSG00000214870	25925	ZNF521	ENSG00000198795
441204	LINC02981	ENSG00000214870	25960	ADGRA2	ENSG00000020181
441204	LINC02981	ENSG00000214870	25992	SNED1	ENSG00000162804
441204	LINC02981	ENSG00000214870	26002	MOXD1	ENSG00000079931
441204	LINC02981	ENSG00000214870	26011	TENM4	ENSG00000149256
441204	LINC02981	ENSG00000214870	26086	GPSM1	ENSG00000160360
441204	LINC02981	ENSG00000214870	26508	HEYL	ENSG00000163909
441204	LINC02981	ENSG00000214870	27122	DKK3	ENSG00000050165
441204	LINC02981	ENSG00000214870	27239	GPR162	ENSG00000250510
441204	LINC02981	ENSG00000214870	27254	CSDC2	ENSG00000172346
441204	LINC02981	ENSG00000214870	27319	BHLHE22	ENSG00000180828
441204	LINC02981	ENSG00000214870	27350	APOBEC3C	ENSG00000244509
441204	LINC02981	ENSG00000214870	29922	NME7	ENSG00000143156
441204	LINC02981	ENSG00000214870	29940	DSE	ENSG00000111817
441204	LINC02981	ENSG00000214870	29969	MDFIC	ENSG00000135272
441204	LINC02981	ENSG00000214870	29995	LMCD1	ENSG00000071282
441204	LINC02981	ENSG00000214870	30008	EFEMP2	ENSG00000172638
441204	LINC02981	ENSG00000214870	30845	EHD3	ENSG00000013016
441204	LINC02981	ENSG00000214870	50651	SLC45A1	ENSG00000162426
441204	LINC02981	ENSG00000214870	50863	NTM	ENSG00000182667
441204	LINC02981	ENSG00000214870	50944	SHANK1	ENSG00000161681
441204	LINC02981	ENSG00000214870	51063	CALHM2	ENSG00000138172
441204	LINC02981	ENSG00000214870	51148	CERCAM	ENSG00000167123
441204	LINC02981	ENSG00000214870	51161	C3orf18	ENSG00000088543
441204	LINC02981	ENSG00000214870	51171	HSD17B14	ENSG00000087076
441204	LINC02981	ENSG00000214870	51176	LEF1	ENSG00000138795
441204	LINC02981	ENSG00000214870	51226	COPZ2	ENSG00000005243
441204	LINC02981	ENSG00000214870	51279	C1RL	ENSG00000139178
441204	LINC02981	ENSG00000214870	51313	GASK1B	ENSG00000164125
441204	LINC02981	ENSG00000214870	51317	PHF21A	ENSG00000135365
441204	LINC02981	ENSG00000214870	51339	DACT1	ENSG00000165617
441204	LINC02981	ENSG00000214870	51564	HDAC7	ENSG00000061273
441204	LINC02981	ENSG00000214870	51661	FKBP7	ENSG00000079150
441204	LINC02981	ENSG00000214870	54328	GPR173	ENSG00000184194
441204	LINC02981	ENSG00000214870	54551	MAGEL2	ENSG00000254585
441204	LINC02981	ENSG00000214870	54587	MXRA8	ENSG00000162576
441204	LINC02981	ENSG00000214870	54886	PLPPR1	ENSG00000148123
441204	LINC02981	ENSG00000214870	54972	TMEM132A	ENSG00000006118
441204	LINC02981	ENSG00000214870	55018	ANKRD40CL	ENSG00000167117
441204	LINC02981	ENSG00000214870	55068	ENOX1	ENSG00000120658
441204	LINC02981	ENSG00000214870	55083	KIF26B	ENSG00000162849
441204	LINC02981	ENSG00000214870	55203	LGI2	ENSG00000153012
441204	LINC02981	ENSG00000214870	55228	PNMA8A	ENSG00000182013
441204	LINC02981	ENSG00000214870	55323	LARP6	ENSG00000166173
441204	LINC02981	ENSG00000214870	55332	DRAM1	ENSG00000136048
441204	LINC02981	ENSG00000214870	55577	NAGK	ENSG00000124357
441204	LINC02981	ENSG00000214870	55690	PACS1	ENSG00000175115
441204	LINC02981	ENSG00000214870	55816	DOK5	ENSG00000101134
441204	LINC02981	ENSG00000214870	55901	THSD1	ENSG00000136114
441204	LINC02981	ENSG00000214870	55902	ACSS2	ENSG00000131069
441204	LINC02981	ENSG00000214870	56034	PDGFC	ENSG00000145431
441204	LINC02981	ENSG00000214870	56124	PCDHB12	ENSG00000120328
441204	LINC02981	ENSG00000214870	56126	PCDHB10	ENSG00000120324
441204	LINC02981	ENSG00000214870	56129	PCDHB7	ENSG00000113212
441204	LINC02981	ENSG00000214870	56131	PCDHB4	ENSG00000081818
441204	LINC02981	ENSG00000214870	56265	CPXM1	ENSG00000088882
441204	LINC02981	ENSG00000214870	56667	MUC13	ENSG00000173702
441204	LINC02981	ENSG00000214870	56917	MEIS3	ENSG00000105419
441204	LINC02981	ENSG00000214870	56944	OLFML3	ENSG00000116774
441204	LINC02981	ENSG00000214870	56975	FAM20C	ENSG00000177706
441204	LINC02981	ENSG00000214870	57048	PLSCR3	ENSG00000187838
441204	LINC02981	ENSG00000214870	57094	CPA6	ENSG00000165078
441204	LINC02981	ENSG00000214870	57125	PLXDC1	ENSG00000161381
441204	LINC02981	ENSG00000214870	57139	RGL3	ENSG00000205517
441204	LINC02981	ENSG00000214870	57198	ATP8B2	ENSG00000143515
441204	LINC02981	ENSG00000214870	57234	LINC00869	ENSG00000277147
441204	LINC02981	ENSG00000214870	57419	SLC24A3	ENSG00000185052
441204	LINC02981	ENSG00000214870	57469	PNMA8B	ENSG00000204851
441204	LINC02981	ENSG00000214870	57494	RIMKLB	ENSG00000166532
441204	LINC02981	ENSG00000214870	57514	ARHGAP31	ENSG00000031081
441204	LINC02981	ENSG00000214870	57537	SORCS2	ENSG00000184985
441204	LINC02981	ENSG00000214870	57591	MRTFA	ENSG00000196588
441204	LINC02981	ENSG00000214870	57593	EBF4	ENSG00000088881
441204	LINC02981	ENSG00000214870	57633	LRRN1	ENSG00000175928
441204	LINC02981	ENSG00000214870	57636	ARHGAP23	ENSG00000275832
441204	LINC02981	ENSG00000214870	57655	GRAMD1A	ENSG00000089351
441204	LINC02981	ENSG00000214870	57689	LRRC4C	ENSG00000148948
441204	LINC02981	ENSG00000214870	57701	NCKAP5L	ENSG00000167566
441204	LINC02981	ENSG00000214870	57795	BRINP2	ENSG00000198797
441204	LINC02981	ENSG00000214870	58504	ARHGAP22	ENSG00000128805
441204	LINC02981	ENSG00000214870	59341	TRPV4	ENSG00000111199
441204	LINC02981	ENSG00000214870	63940	GPSM3	ENSG00000213654
441204	LINC02981	ENSG00000214870	64175	P3H1	ENSG00000117385
441204	LINC02981	ENSG00000214870	64220	STRA6	ENSG00000137868
441204	LINC02981	ENSG00000214870	64359	NXN	ENSG00000167693
441204	LINC02981	ENSG00000214870	64641	EBF2	ENSG00000221818
441204	LINC02981	ENSG00000214870	64838	FNDC4	ENSG00000115226
441204	LINC02981	ENSG00000214870	65249	ZSWIM4	ENSG00000132003
441204	LINC02981	ENSG00000214870	65997	RASL11B	ENSG00000128045
441204	LINC02981	ENSG00000214870	66002	CYP4F12	ENSG00000186204
441204	LINC02981	ENSG00000214870	79652	TMEM204	ENSG00000131634
441204	LINC02981	ENSG00000214870	79838	TMC5	ENSG00000103534
441204	LINC02981	ENSG00000214870	79953	SYNDIG1	ENSG00000101463
441204	LINC02981	ENSG00000214870	80019	UBTD1	ENSG00000165886
441204	LINC02981	ENSG00000214870	80023	NRSN2	ENSG00000125841
441204	LINC02981	ENSG00000214870	80114	BICC1	ENSG00000122870
441204	LINC02981	ENSG00000214870	80210	ARMC9	ENSG00000135931
441204	LINC02981	ENSG00000214870	80228	ORAI2	ENSG00000160991
441204	LINC02981	ENSG00000214870	80301	PLEKHO2	ENSG00000241839
441204	LINC02981	ENSG00000214870	80381	CD276	ENSG00000103855
441204	LINC02981	ENSG00000214870	81603	TRIM8	ENSG00000171206
441204	LINC02981	ENSG00000214870	81606	LBH	ENSG00000213626
441204	LINC02981	ENSG00000214870	81794	ADAMTS10	ENSG00000142303
441204	LINC02981	ENSG00000214870	81849	ST6GALNAC5	ENSG00000117069
441204	LINC02981	ENSG00000214870	83468	GLT8D2	ENSG00000120820
441204	LINC02981	ENSG00000214870	83478	ARHGAP24	ENSG00000138639
441204	LINC02981	ENSG00000214870	83643	CCDC3	ENSG00000151468
441204	LINC02981	ENSG00000214870	83690	CRISPLD1	ENSG00000121005
441204	LINC02981	ENSG00000214870	83871	RAB34	ENSG00000109113
441204	LINC02981	ENSG00000214870	83987	CCDC8	ENSG00000169515
441204	LINC02981	ENSG00000214870	84034	EMILIN2	ENSG00000132205
441204	LINC02981	ENSG00000214870	84168	ANTXR1	ENSG00000169604
441204	LINC02981	ENSG00000214870	84206	MEX3B	ENSG00000183496
441204	LINC02981	ENSG00000214870	84439	HHIPL1	ENSG00000182218
441204	LINC02981	ENSG00000214870	84525	HOPX	ENSG00000171476
441204	LINC02981	ENSG00000214870	84617	TUBB6	ENSG00000176014
441204	LINC02981	ENSG00000214870	84624	FNDC1	ENSG00000164694
441204	LINC02981	ENSG00000214870	84628	NTNG2	ENSG00000196358
441204	LINC02981	ENSG00000214870	84662	GLIS2	ENSG00000126603
441204	LINC02981	ENSG00000214870	84695	LOXL3	ENSG00000115318
441204	LINC02981	ENSG00000214870	84701	COX4I2	ENSG00000131055
441204	LINC02981	ENSG00000214870	84752	B3GNT9	ENSG00000237172
441204	LINC02981	ENSG00000214870	84814	PLPP7	ENSG00000160539
441204	LINC02981	ENSG00000214870	84838	ZNF496	ENSG00000162714
441204	LINC02981	ENSG00000214870	84886	C1orf198	ENSG00000119280
441204	LINC02981	ENSG00000214870	84952	CGNL1	ENSG00000128849
441204	LINC02981	ENSG00000214870	84966	IGSF21	ENSG00000117154
441204	LINC02981	ENSG00000214870	85360	SYDE1	ENSG00000105137
441204	LINC02981	ENSG00000214870	85449	KIAA1755	ENSG00000149633
441204	LINC02981	ENSG00000214870	90853	SPOCD1	ENSG00000134668
441204	LINC02981	ENSG00000214870	91012	CERS5	ENSG00000139624
441204	LINC02981	ENSG00000214870	91179	SCARF2	ENSG00000244486
441204	LINC02981	ENSG00000214870	91523	PCED1B	ENSG00000179715
441204	LINC02981	ENSG00000214870	91584	PLXNA4	ENSG00000221866
441204	LINC02981	ENSG00000214870	91653	BOC	ENSG00000144857
441204	LINC02981	ENSG00000214870	91977	MYOZ3	ENSG00000164591
441204	LINC02981	ENSG00000214870	92691	TMEM169	ENSG00000163449
441204	LINC02981	ENSG00000214870	92922	CCDC102A	ENSG00000135736
441204	LINC02981	ENSG00000214870	92999	ZBTB47	ENSG00000114853
441204	LINC02981	ENSG00000214870	93164	HTR7P1	ENSG00000183935
441204	LINC02981	ENSG00000214870	94015	TTYH2	ENSG00000141540
441204	LINC02981	ENSG00000214870	94031	HTRA3	ENSG00000170801
441204	LINC02981	ENSG00000214870	112464	CAVIN3	ENSG00000170955
441204	LINC02981	ENSG00000214870	113189	CHST14	ENSG00000169105
441204	LINC02981	ENSG00000214870	114757	CYGB	ENSG00000161544
441204	LINC02981	ENSG00000214870	114792	KLHL32	ENSG00000186231
441204	LINC02981	ENSG00000214870	114904	C1QTNF6	ENSG00000133466
441204	LINC02981	ENSG00000214870	114990	VASN	ENSG00000168140
441204	LINC02981	ENSG00000214870	115908	CTHRC1	ENSG00000164932
441204	LINC02981	ENSG00000214870	116835	HSPA12B	ENSG00000132622
441204	LINC02981	ENSG00000214870	117854	TRIM6	ENSG00000121236
441204	LINC02981	ENSG00000214870	120224	TMEM45B	ENSG00000151715
441204	LINC02981	ENSG00000214870	122786	FRMD6	ENSG00000139926
441204	LINC02981	ENSG00000214870	123920	CMTM3	ENSG00000140931
441204	LINC02981	ENSG00000214870	124359	CDYL2	ENSG00000166446
441204	LINC02981	ENSG00000214870	126129	CPT1C	ENSG00000169169
441204	LINC02981	ENSG00000214870	126295	ZNF57	ENSG00000171970
441204	LINC02981	ENSG00000214870	127435	PODN	ENSG00000174348
441204	LINC02981	ENSG00000214870	127943	FCRLB	ENSG00000162746
441204	LINC02981	ENSG00000214870	128414	NKAIN4	ENSG00000101198
441204	LINC02981	ENSG00000214870	129804	FBLN7	ENSG00000144152
441204	LINC02981	ENSG00000214870	131578	LRRC15	ENSG00000172061
441204	LINC02981	ENSG00000214870	132160	PPM1M	ENSG00000164088
441204	LINC02981	ENSG00000214870	132884	EVC2	ENSG00000173040
441204	LINC02981	ENSG00000214870	133022	TRAM1L1	ENSG00000174599
441204	LINC02981	ENSG00000214870	139221	PWWP3B	ENSG00000157502
441204	LINC02981	ENSG00000214870	140685	ZBTB46	ENSG00000130584
441204	LINC02981	ENSG00000214870	140862	ISM1	ENSG00000101230
441204	LINC02981	ENSG00000214870	143903	LAYN	ENSG00000204381
441204	LINC02981	ENSG00000214870	144165	PRICKLE1	ENSG00000139174
441204	LINC02981	ENSG00000214870	148398	SAMD11	ENSG00000187634
[truncated: 2,572 more rows]
