# Supplementary material for: lncRNA pair as candidate diagnostic signature for colorectal cancer based on the within-sample relative expression levels
Source: Front Oncol. 2022 Aug 17;12:912882. doi: 10.3389/fonc.2022.912882 (PMC9428707; doi:10.3389/fonc.2022.912882)
Supplement: Supplementary file 5 [file Table_5.xlsx]

## Sheet: lncRNA_PCR__pari_diff2(1)
Table S5. The performance of six lncRNA pairs in 35 CRC and adjcent tissues.
sample/Expression (gene A -gene B )	LncRNA pari1(LOC100130691-LOC441204)	LncRNA pari2(ZNF232-AS1-TOB1-AS1 )	LncRNA pari3(ZNF232-AS1-COPB2-DT )	LncRNA pari4(ZNF232-AS1-LINC01547 )	LncRNA pari5(ZNF232-AS1-ZNF22-AS1 )	LncRNA pari6(POLR2J4-ZNF503-AS2)	Num(exp(lncA<lncB))
Sample1_Tumor	0.974573	1.58178	-9.15345	-0.52978	-1.14853	1.53519	3
Sample1_Adjacent	-5.83816	-3.81767	-10.5155	-0.199181	1.05944	-1.30937	5
Sample2_Tumor	-0.666998	0.246925	-7.74121	-0.564611	-1.0175	-0.340665	5
Sample2_Adjacent	-6.5125	0.548891	-11.7901	-0.385827	-0.299789	-0.527211	5
Sample3_Tumor	-5.13229	-1.82822	-12.118	-1.68103	-1.32149	-0.391736	6
Sample3_Adjacent	-7.09565	-0.862095	-11.6075	-1.86871	0.00783447	-0.832847	5
Sample4_Tumor	-4.00791	3.80549	-7.25461	0.514374	0.447202	-0.831411	3
Sample4_Adjacent	-6.30254	-0.0533347	-5.99756	-2.04777	-2.23248	-0.771482	6
Sample5_Tumor	-4.81856	5.67063	1.5905	5.3418	4.89146	-0.546835	2
Sample5_Adjacent	-6.42553	0.951351	-4.96301	0.264611	0.403629	-1.35537	3
Sample6_Tumor	-4.1125	1.7596	-4.44904	2.47869	2.04045	-1.68478	3
Sample6_Adjacent	-4.15989	1.71631	-10.622	0.574353	-0.340868	-0.573169	4
Sample7_Tumor	-5.98297	1.90588	-6.12784	-2.17003	-1.20722	-0.872982	5
Sample7_Adjacent	-10.4753	2.47734	-8.67473	0.800979	2.04118	-0.739532	3
Sample8_Tumor	-4.96033	5.2609	-0.274112	3.71256	4.61519	-1.56284	3
Sample8_Adjacent	-3.05821	2.8193	-6.34025	1.2839	1.92691	-1.2502	3
Sample9_Tumor	-2.948	-0.90189	-4.48915	-3.33429	-3.0689	-0.364868	6
Sample9_Adjacent	-6.15249	3.44922	-2.80494	2.80787	3.83193	-1.71352	3
Sample10_Tumor	-10.1216	0.895106	-6.96805	-3.85799	-3.88168	0.15105	4
Sample10_Adjacent	-3.69581	1.01335	-9.15557	-1.69117	-1.53482	-1.76794	5
Sample11_Tumor	-2.39765	6.09567	-2.21629	4.92652	5.48558	-0.826956	3
Sample11_Adjacent	-7.56539	0.961006	-8.45267	-2.54752	-0.566948	-1.96632	5
Sample12_Tumor	-4.21216	5.15623	-3.48656	2.6169	2.73875	-1.11684	3
Sample12_Adjacent	-4.59739	0.442686	-6.97882	-5.17696	-3.92364	-1.35493	5
Sample13_Tumor	-0.648893	1.8005	-3.32184	1.39023	2.26625	-1.79646	3
Sample13_Adjacent	-5.79979	0.189715	-6.57862	-2.13096	-2.19078	-1.3177	5
Sample14_Tumor	-0.448798	3.77357	-0.921336	3.51146	2.33309	-1.51375	3
Sample14_Adjacent	-4.7568	-0.781281	-6.2097	-3.25773	-3.46592	-1.0313	6
Sample15_Tumor	-1.71598	0.764458	-5.71722	-3.51089	-3.96709	-0.0576634	5
Sample15_Adjacent	-2.26813	3.6226	-3.36951	1.92286	2.9523	-1.71133	3
Sample16_Tumor	-2.23028	1.99674	-7.56496	0.922492	0.459648	-1.32557	3
Sample16_Adjacent	-2.01059	1.63264	-5.09039	0.0451693	0.0368749	-0.857304	3
Sample17_Tumor	-8.95587	2.2468	-6.81095	-2.46429	-1.65591	-0.568624	5
Sample17_Adjacent	-4.60977	1.34278	-7.67831	-4.0156	-1.95819	-0.788889	5
Sample18_Tumor	-2.48018	2.14369	-6.09081	1.66492	0.707448	-1.30984	3
Sample18_Adjacent	-6.79979	-0.258676	-6.53073	-2.83536	-2.12303	-0.262822	6
Sample19_Tumor	-6.41175	1.6977	-7.97681	-3.08891	-2.91435	0.101717	4
Sample19_Adjacent	-5.11329	8.07099	1.74714	6.39978	7.89863	-0.465321	2
Sample20_Tumor	-7.06467	2.4749	-6.13209	-2.89091	-1.79927	1.35233	4
Sample20_Adjacent	-6.53913	0.852333	-7.83005	-3.07852	-2.37135	0.24449	4
Sample21_Tumor	-5.5366	4.18275	-5.41198	1.53649	2.83244	0.36898	2
Sample21_Adjacent	-8.77042	0.764381	-8.63893	-1.88852	-0.864664	-0.670235	5
Sample22_Tumor	-7.13057	0.767249	-5.02007	-3.12247	-2.8324	0.28667	4
Sample22_Adjacent	-6.93004	3.84596	-4.55643	2.56531	4.04297	-0.821694	3
Sample23_Tumor	-7.25414	1.9781	-7.5224	-2.88624	-2.90297	0.747501	4
Sample23_Adjacent	-9.62431	10.7298	0.213275	8.30346	10.4576	-0.708518	2
Sample24_Tumor	-6.55047	-1.8211	-4.38735	-4.73357	-3.84707	0.0811443	5
Sample24_Adjacent	-3.33632	-1.31048	-6.43949	-5.48579	-3.30351	-0.302454	6
Sample25_Tumor	-1.44151	4.487	-1.35006	3.66184	2.55115	0.251669	2
Sample25_Adjacent	-6.65517	2.28148	-6.68423	-0.221453	0.780949	-0.573495	4
Sample26_Tumor	-3.58957	0.974374	-7.33105	-5.3016	-4.12277	1.53618	4
Sample26_Adjacent	-3.20792	0.226416	-8.59174	-5.00407	-2.55638	0.0701191	4
Sample27_Tumor	-8.17742	1.90793	-5.67428	-2.04478	-3.30315	1.00648	4
Sample27_Adjacent	-2.72996	0.663335	-5.53967	-1.75651	-1.4973	0.630324	4
Sample28_Tumor	-4.34768	2.8815	-4.51186	-2.21683	-0.981146	0.27326	4
Sample28_Adjacent	-7.19612	-0.3235	-6.71346	-4.88449	-3.11262	-0.734753	6
Sample29_Tumor	-3.09731	2.50862	-6.94572	-0.803183	-1.47568	0.213944	4
Sample29_Adjacent	-3.21809	-1.44442	-8.10955	-4.93269	-4.87841	0.0384048	5
Sample30_Tumor	-2.14862	1.94954	-8.85667	-3.26671	-3.95203	1.04157	4
Sample30_Adjacent	-4.13128	0.20069	-8.80013	-7.03074	-4.68166	-0.0135521	5
Sample31_Tumor	-3.65795	-0.53614	-2.80102	-5.64409	-3.03184	-1.77885	6
Sample32_Tumor	-3.9545	0.017484	-1.44779	-4.05919	-3.31743	-0.11148	5
Sample33_Tumor	-4.69962	0.913394	-4.3409	-4.23817	-2.05747	-1.60342	5
Sample34_Tumor	-4.39118	-0.16646	-3.92708	-5.26652	-5.77748	-1.31638	5
Sample35_Tumor	-4.4722	0.484888	-5.16027	-4.53513	-3.41158	0.465816	4

## Sheet: Sheet1
Sample1	Sample2	Sample3	Sample4	Sample5				T31	-3.65795	-0.53614	-2.80102	-5.64409	-3.03184	-1.77885	6
-3.65795	-3.9545	-4.69962	-4.39118	-4.4722				T32	-3.9545	0.017484	-1.44779	-4.05919	-3.31743	-0.11148	5
-0.53614	0.017484	0.913394	-0.16646	0.484888				T33	-4.69962	0.913394	-4.3409	-4.23817	-2.05747	-1.60342	5
-2.80102	-1.44779	-4.3409	-3.92708	-5.16027				T34	-4.39118	-0.16646	-3.92708	-5.26652	-5.77748	-1.31638	5
-5.64409	-4.05919	-4.23817	-5.26652	-4.53513				T35	-4.4722	0.484888	-5.16027	-4.53513	-3.41158	0.465816	4
-3.03184	-3.31743	-2.05747	-5.77748	-3.41158
-1.77885	-0.11148	-1.60342	-1.31638	0.465816
6	5	5	5	4
